# Supplementary material for: Meta-analysis defines predominant shared microbial responses in various diseases and a specific inflammatory bowel disease signal
Source: Genome Biol. 2022 Feb 23;23:61. doi: 10.1186/s13059-022-02637-7 (PMC8867743; doi:10.1186/s13059-022-02637-7)
Supplement: Supplementary file 3 — Additional file 3: Dataset S2. Per-ASV prediction of KEGG functions (PICRUSt2) significantly higher (or lower) in disease-associated non-specific bacteria. [file 13059_2022_2637_MOESM3_ESM.xlsx]

## Sheet: Sheet1
Dataset S2: Per-ASV prediction of KEGG functions (PICRUSt2) significantly higher (or lower) in disease-associated non-specific bacteria
Feature_id	name	level1	level2	level3	feature_id	calour_stat	calour_pval	calour_qval	calour_direction
K14742	tsaB; tRNA threonylcarbamoyladenosine biosynthesis protein TsaB	09180 Brite Hierarchies	09182 Protein families: genetic information processing	03016 Transfer RNA biogenesis [BR:ko03016]	K14742	-0.718989	0.000999001	0.00329807	NOT disease
K02355	fusA, GFM, EFG; elongation factor G	09180 Brite Hierarchies	09182 Protein families: genetic information processing	03012 Translation factors [BR:ko03012]	K02355	-0.642168	0.000999001	0.00329807	NOT disease
K18707	mtaB; threonylcarbamoyladenosine tRNA methylthiotransferase MtaB [EC:2.8.4.5]	09180 Brite Hierarchies	09182 Protein families: genetic information processing	03016 Transfer RNA biogenesis [BR:ko03016]	K18707	-0.640173	0.000999001	0.00329807	NOT disease
K09888	zapA; cell division protein ZapA	09180 Brite Hierarchies	09182 Protein families: genetic information processing	03036 Chromosome and associated proteins [BR:ko03036]	K09888	-0.625873	0.000999001	0.00329807	NOT disease
K06168	miaB; tRNA-2-methylthio-N6-dimethylallyladenosine synthase [EC:2.8.4.3]	09180 Brite Hierarchies	09182 Protein families: genetic information processing	03016 Transfer RNA biogenesis [BR:ko03016]	K06168	-0.618224	0.000999001	0.00329807	NOT disease
K05808	yhbH; putative sigma-54 modulation protein	09180 Brite Hierarchies	09182 Protein families: genetic information processing	03009 Ribosome biogenesis [BR:ko03009]	K05808	-0.616229	0.000999001	0.00329807	NOT disease
K03088	rpoE; RNA polymerase sigma-70 factor, ECF subfamily	09180 Brite Hierarchies	09182 Protein families: genetic information processing	03021 Transcription machinery [BR:ko03021]	K03088	-0.603259	0.000999001	0.00329807	NOT disease
K07568	queA; S-adenosylmethionine:tRNA ribosyltransferase-isomerase [EC:2.4.99.17]	09180 Brite Hierarchies	09182 Protein families: genetic information processing	03016 Transfer RNA biogenesis [BR:ko03016]	K07568	-0.594613	0.000999001	0.00329807	NOT disease
K14441	rimO; ribosomal protein S12 methylthiotransferase [EC:2.8.4.4]	09180 Brite Hierarchies	09182 Protein families: genetic information processing	03009 Ribosome biogenesis [BR:ko03009]	K14441	-0.593615	0.000999001	0.00329807	NOT disease
K02837	prfC; peptide chain release factor 3	09180 Brite Hierarchies	09182 Protein families: genetic information processing	03012 Translation factors [BR:ko03012]	K02837	-0.555703	0.000999001	0.00329807	NOT disease
K03495	gidA, mnmG, MTO1; tRNA uridine 5-carboxymethylaminomethyl modification enzyme	09180 Brite Hierarchies	09182 Protein families: genetic information processing	03016 Transfer RNA biogenesis [BR:ko03016]	K03495	-0.55138	0.000999001	0.00329807	NOT disease
K07056	rsmI; 16S rRNA (cytidine1402-2'-O)-methyltransferase [EC:2.1.1.198]	09180 Brite Hierarchies	09182 Protein families: genetic information processing	03009 Ribosome biogenesis [BR:ko03009]	K07056	-0.545394	0.000999001	0.00329807	NOT disease
K03530	hupB; DNA-binding protein HU-beta	09180 Brite Hierarchies	09182 Protein families: genetic information processing	03032 DNA replication proteins [BR:ko03032]	K03530	-0.538078	0.000999001	0.00329807	NOT disease
K03978	engB; GTP-binding protein	09180 Brite Hierarchies	09182 Protein families: genetic information processing	03036 Chromosome and associated proteins [BR:ko03036]	K03978	-0.53708	0.000999001	0.00329807	NOT disease
K02687	prmA; ribosomal protein L11 methyltransferase [EC:2.1.1.-]	09180 Brite Hierarchies	09182 Protein families: genetic information processing	03009 Ribosome biogenesis [BR:ko03009]	K02687	-0.530762	0.000999001	0.00329807	NOT disease
K06179	rluC; 23S rRNA pseudouridine955/2504/2580 synthase [EC:5.4.99.24]	09180 Brite Hierarchies	09182 Protein families: genetic information processing	03009 Ribosome biogenesis [BR:ko03009]	K06179	-0.527769	0.000999001	0.00329807	NOT disease
K14761	ybcJ; ribosome-associated protein	09180 Brite Hierarchies	09182 Protein families: genetic information processing	03009 Ribosome biogenesis [BR:ko03009]	K14761	-0.525441	0.000999001	0.00329807	NOT disease
K07560	dtd, DTD; D-aminoacyl-tRNA deacylase [EC:3.1.1.96]	09180 Brite Hierarchies	09182 Protein families: genetic information processing	03016 Transfer RNA biogenesis [BR:ko03016]	K07560	-0.519787	0.000999001	0.00329807	NOT disease
K07736	carD; CarD family transcriptional regulator	09180 Brite Hierarchies	09182 Protein families: genetic information processing	03000 Transcription factors [BR:ko03000]	K07736	-0.513801	0.000999001	0.00329807	NOT disease
K03536	rnpA; ribonuclease P protein component [EC:3.1.26.5]	09180 Brite Hierarchies	09182 Protein families: genetic information processing	03016 Transfer RNA biogenesis [BR:ko03016]	K03536	-0.511473	0.000999001	0.00329807	NOT disease
K03650	mnmE, trmE, MSS1; tRNA modification GTPase [EC:3.6.-.-]	09180 Brite Hierarchies	09182 Protein families: genetic information processing	03016 Transfer RNA biogenesis [BR:ko03016]	K03650	-0.508148	0.000999001	0.00329807	NOT disease
K06969	rlmI; 23S rRNA (cytosine1962-C5)-methyltransferase [EC:2.1.1.191]	09180 Brite Hierarchies	09182 Protein families: genetic information processing	03009 Ribosome biogenesis [BR:ko03009]	K06969	-0.506485	0.000999001	0.00329807	NOT disease
K06283	spoIIID; putative DeoR family transcriptional regulator, stage III sporulation protein D	09180 Brite Hierarchies	09182 Protein families: genetic information processing	03000 Transcription factors [BR:ko03000]	K06283	-0.49285	0.000999001	0.00329807	NOT disease
K03437	spoU; RNA methyltransferase, TrmH family	09180 Brite Hierarchies	09182 Protein families: genetic information processing	03016 Transfer RNA biogenesis [BR:ko03016]	K03437	-0.478217	0.000999001	0.00329807	NOT disease
K02518	infA; translation initiation factor IF-1	09180 Brite Hierarchies	09182 Protein families: genetic information processing	03012 Translation factors [BR:ko03012]	K02518	-0.476555	0.000999001	0.00329807	NOT disease
K06925	tsaE; tRNA threonylcarbamoyladenosine biosynthesis protein TsaE	09180 Brite Hierarchies	09182 Protein families: genetic information processing	03016 Transfer RNA biogenesis [BR:ko03016]	K06925	-0.475224	0.000999001	0.00329807	NOT disease
K04078	groES, HSPE1; chaperonin GroES	09180 Brite Hierarchies	09182 Protein families: genetic information processing	03110 Chaperones and folding catalysts [BR:ko03110]	K04078	-0.475224	0.000999001	0.00329807	NOT disease
K03687	GRPE; molecular chaperone GrpE	09180 Brite Hierarchies	09182 Protein families: genetic information processing	03110 Chaperones and folding catalysts [BR:ko03110]	K03687	-0.475224	0.000999001	0.00329807	NOT disease
K03625	nusB; N utilization substance protein B	09180 Brite Hierarchies	09182 Protein families: genetic information processing	03021 Transcription machinery [BR:ko03021]	K03625	-0.475224	0.000999001	0.00329807	NOT disease
K03501	gidB, rsmG; 16S rRNA (guanine527-N7)-methyltransferase [EC:2.1.1.170]	09180 Brite Hierarchies	09182 Protein families: genetic information processing	03009 Ribosome biogenesis [BR:ko03009]	K03501	-0.475224	0.000999001	0.00329807	NOT disease
K02860	rimM; 16S rRNA processing protein RimM	09180 Brite Hierarchies	09182 Protein families: genetic information processing	03009 Ribosome biogenesis [BR:ko03009]	K02860	-0.475224	0.000999001	0.00329807	NOT disease
K02838	frr, MRRF, RRF; ribosome recycling factor	09180 Brite Hierarchies	09182 Protein families: genetic information processing	03012 Translation factors [BR:ko03012]	K02838	-0.475224	0.000999001	0.00329807	NOT disease
K02835	prfA, MTRF1, MRF1; peptide chain release factor 1	09180 Brite Hierarchies	09182 Protein families: genetic information processing	03012 Translation factors [BR:ko03012]	K02835	-0.475224	0.000999001	0.00329807	NOT disease
K02357	tsf, TSFM; elongation factor Ts	09180 Brite Hierarchies	09182 Protein families: genetic information processing	03012 Translation factors [BR:ko03012]	K02357	-0.475224	0.000999001	0.00329807	NOT disease
K02520	infC, MTIF3; translation initiation factor IF-3	09180 Brite Hierarchies	09182 Protein families: genetic information processing	03012 Translation factors [BR:ko03012]	K02520	-0.475224	0.000999001	0.00329807	NOT disease
K03979	obgE, cgtA; GTPase [EC:3.6.5.-]	09180 Brite Hierarchies	09182 Protein families: genetic information processing	03009 Ribosome biogenesis [BR:ko03009]	K03979	-0.473894	0.000999001	0.00329807	NOT disease
K03595	era, ERAL1; GTPase	09180 Brite Hierarchies	09182 Protein families: genetic information processing	03009 Ribosome biogenesis [BR:ko03009]	K03595	-0.473894	0.000999001	0.00329807	NOT disease
K02834	rbfA; ribosome-binding factor A	09180 Brite Hierarchies	09182 Protein families: genetic information processing	03009 Ribosome biogenesis [BR:ko03009]	K02834	-0.473894	0.000999001	0.00329807	NOT disease
K03177	truB, PUS4, TRUB1; tRNA pseudouridine55 synthase [EC:5.4.99.25]	09180 Brite Hierarchies	09182 Protein families: genetic information processing	03016 Transfer RNA biogenesis [BR:ko03016]	K03177	-0.473894	0.000999001	0.00329807	NOT disease
K01056	PTH1, pth, spoVC; peptidyl-tRNA hydrolase, PTH1 family [EC:3.1.1.29]	09180 Brite Hierarchies	09182 Protein families: genetic information processing	03012 Translation factors [BR:ko03012]	K01056	-0.473894	0.000999001	0.00329807	NOT disease
K03439	trmB, METTL1, TRM8; tRNA (guanine-N7-)-methyltransferase [EC:2.1.1.33]	09180 Brite Hierarchies	09182 Protein families: genetic information processing	03016 Transfer RNA biogenesis [BR:ko03016]	K03439	-0.473562	0.000999001	0.00329807	NOT disease
K00783	rlmH; 23S rRNA (pseudouridine1915-N3)-methyltransferase [EC:2.1.1.177]	09180 Brite Hierarchies	09182 Protein families: genetic information processing	03009 Ribosome biogenesis [BR:ko03009]	K00783	-0.473229	0.000999001	0.00329807	NOT disease
K07566	tsaC, rimN, SUA5; L-threonylcarbamoyladenylate synthase [EC:2.7.7.87]	09180 Brite Hierarchies	09182 Protein families: genetic information processing	03009 Ribosome biogenesis [BR:ko03009]	K07566	-0.471899	0.000999001	0.00329807	NOT disease
K09710	ybeB; ribosome-associated protein	09180 Brite Hierarchies	09182 Protein families: genetic information processing	03009 Ribosome biogenesis [BR:ko03009]	K09710	-0.467576	0.000999001	0.00329807	NOT disease
K02493	hemK, prmC, HEMK; release factor glutamine methyltransferase [EC:2.1.1.297]	09180 Brite Hierarchies	09182 Protein families: genetic information processing	03012 Translation factors [BR:ko03012]	K02493	-0.464915	0.001998	0.00490599	NOT disease
K09748	rimP; ribosome maturation factor RimP	09180 Brite Hierarchies	09182 Protein families: genetic information processing	03009 Ribosome biogenesis [BR:ko03009]	K09748	-0.463918	0.001998	0.00490599	NOT disease
K03570	mreC; rod shape-determining protein MreC	09180 Brite Hierarchies	09182 Protein families: genetic information processing	03036 Chromosome and associated proteins [BR:ko03036]	K03570	-0.462587	0.001998	0.00490599	NOT disease
K03565	recX; regulatory protein	09180 Brite Hierarchies	09182 Protein families: genetic information processing	03400 DNA repair and recombination proteins [BR:ko03400]	K03565	-0.460925	0.000999001	0.00329807	NOT disease
K04485	radA, sms; DNA repair protein RadA/Sms	09180 Brite Hierarchies	09182 Protein families: genetic information processing	03400 DNA repair and recombination proteins [BR:ko03400]	K04485	-0.457599	0.000999001	0.00329807	NOT disease
K03665	hflX; GTPase	09180 Brite Hierarchies	09182 Protein families: genetic information processing	03009 Ribosome biogenesis [BR:ko03009]	K03665	-0.455271	0.001998	0.00490599	NOT disease
K11991	tadA; tRNA(adenine34) deaminase [EC:3.5.4.33]	09180 Brite Hierarchies	09182 Protein families: genetic information processing	03016 Transfer RNA biogenesis [BR:ko03016]	K11991	-0.453276	0.001998	0.00490599	NOT disease
K03977	engA, der; GTPase	09180 Brite Hierarchies	09182 Protein families: genetic information processing	03009 Ribosome biogenesis [BR:ko03009]	K03977	-0.451945	0.001998	0.00490599	NOT disease
K02836	prfB; peptide chain release factor 2	09180 Brite Hierarchies	09182 Protein families: genetic information processing	03012 Translation factors [BR:ko03012]	K02836	-0.451945	0.001998	0.00490599	NOT disease
K09765	queH; epoxyqueuosine reductase [EC:1.17.99.6]	09180 Brite Hierarchies	09182 Protein families: genetic information processing	03016 Transfer RNA biogenesis [BR:ko03016]	K09765	-0.443299	0.000999001	0.00329807	NOT disease
K03091	sigH; RNA polymerase sporulation-specific sigma factor	09180 Brite Hierarchies	09182 Protein families: genetic information processing	03021 Transcription machinery [BR:ko03021]	K03091	-0.433322	0.000999001	0.00329807	NOT disease
K03215	rumA; 23S rRNA (uracil1939-C5)-methyltransferase [EC:2.1.1.190]	09180 Brite Hierarchies	09182 Protein families: genetic information processing	03009 Ribosome biogenesis [BR:ko03009]	K03215	-0.431992	0.001998	0.00490599	NOT disease
K02600	nusA; N utilization substance protein A	09180 Brite Hierarchies	09182 Protein families: genetic information processing	03021 Transcription machinery [BR:ko03021]	K02600	-0.428666	0.001998	0.00490599	NOT disease
K02469	gyrA; DNA gyrase subunit A [EC:5.99.1.3]	09180 Brite Hierarchies	09182 Protein families: genetic information processing	03032 DNA replication proteins [BR:ko03032]	K02469	-0.427336	0.001998	0.00490599	NOT disease
K01409	KAE1, tsaD, QRI7; N6-L-threonylcarbamoyladenine synthase [EC:2.3.1.234]	09180 Brite Hierarchies	09182 Protein families: genetic information processing	03016 Transfer RNA biogenesis [BR:ko03016]	K01409	-0.42268	0.001998	0.00490599	NOT disease
K04083	hslO; molecular chaperone Hsp33	09180 Brite Hierarchies	09182 Protein families: genetic information processing	03110 Chaperones and folding catalysts [BR:ko03110]	K04083	-0.421018	0.001998	0.00490599	NOT disease
K02528	ksgA; 16S rRNA (adenine1518-N6/adenine1519-N6)-dimethyltransferase [EC:2.1.1.182]	09180 Brite Hierarchies	09182 Protein families: genetic information processing	03009 Ribosome biogenesis [BR:ko03009]	K02528	-0.417027	0.001998	0.00490599	NOT disease
K04769	spoVT; AbrB family transcriptional regulator, stage V sporulation protein T	09180 Brite Hierarchies	09182 Protein families: genetic information processing	03000 Transcription factors [BR:ko03000]	K04769	-0.414366	0.001998	0.00490599	NOT disease
K06942	ychF; ribosome-binding ATPase	09180 Brite Hierarchies	09182 Protein families: genetic information processing	03009 Ribosome biogenesis [BR:ko03009]	K06942	-0.413369	0.001998	0.00490599	NOT disease
K00554	trmD; tRNA (guanine37-N1)-methyltransferase [EC:2.1.1.228]	09180 Brite Hierarchies	09182 Protein families: genetic information processing	03016 Transfer RNA biogenesis [BR:ko03016]	K00554	-0.412039	0.001998	0.00490599	NOT disease
K00773	tgt, QTRT1; queuine tRNA-ribosyltransferase [EC:2.4.2.29]	09180 Brite Hierarchies	09182 Protein families: genetic information processing	03016 Transfer RNA biogenesis [BR:ko03016]	K00773	-0.411373	0.001998	0.00490599	NOT disease
K03631	recN; DNA repair protein RecN (Recombination protein N)	09180 Brite Hierarchies	09182 Protein families: genetic information processing	03400 DNA repair and recombination proteins [BR:ko03400]	K03631	-0.411373	0.001998	0.00490599	NOT disease
K02356	efp; elongation factor P	09180 Brite Hierarchies	09182 Protein families: genetic information processing	03012 Translation factors [BR:ko03012]	K02356	-0.410043	0.001998	0.00490599	NOT disease
K07574	yhbY; RNA-binding protein	09180 Brite Hierarchies	09182 Protein families: genetic information processing	03009 Ribosome biogenesis [BR:ko03009]	K07574	-0.40572	0.003996	0.00841893	NOT disease
K01926	rex; redox-sensing transcriptional repressor	09180 Brite Hierarchies	09182 Protein families: genetic information processing	03000 Transcription factors [BR:ko03000]	K01926	-0.40306	0.000999001	0.00329807	NOT disease
K06967	trmK; tRNA (adenine22-N1)-methyltransferase [EC:2.1.1.217]	09180 Brite Hierarchies	09182 Protein families: genetic information processing	03016 Transfer RNA biogenesis [BR:ko03016]	K06967	-0.401064	0.003996	0.00841893	NOT disease
K04075	tilS, mesJ; tRNA(Ile)-lysidine synthase [EC:6.3.4.19]	09180 Brite Hierarchies	09182 Protein families: genetic information processing	03016 Transfer RNA biogenesis [BR:ko03016]	K04075	-0.399401	0.001998	0.00490599	NOT disease
K14540	rbgA; ribosome biogenesis GTPase A	09180 Brite Hierarchies	09182 Protein families: genetic information processing	03009 Ribosome biogenesis [BR:ko03009]	K14540	-0.396408	0.003996	0.00841893	NOT disease
K11145	K11145; ribonuclease III family protein [EC:3.1.26.-]	09180 Brite Hierarchies	09182 Protein families: genetic information processing	03009 Ribosome biogenesis [BR:ko03009]	K11145	-0.396408	0.003996	0.00841893	NOT disease
K03218	rlmB; 23S rRNA (guanosine2251-2'-O)-methyltransferase [EC:2.1.1.185]	09180 Brite Hierarchies	09182 Protein families: genetic information processing	03009 Ribosome biogenesis [BR:ko03009]	K03218	-0.393415	0.001998	0.00490599	NOT disease
K02470	gyrB; DNA gyrase subunit B [EC:5.99.1.3]	09180 Brite Hierarchies	09182 Protein families: genetic information processing	03032 DNA replication proteins [BR:ko03032]	K02470	-0.387429	0.001998	0.00490599	NOT disease
K08301	rng, cafA; ribonuclease G [EC:3.1.26.-]	09180 Brite Hierarchies	09182 Protein families: genetic information processing	03019 Messenger RNA biogenesis [BR:ko03019]	K08301	-0.37845	0.000999001	0.00329807	NOT disease
K03609	minD; septum site-determining protein MinD	09180 Brite Hierarchies	09182 Protein families: genetic information processing	03036 Chromosome and associated proteins [BR:ko03036]	K03609	-0.36282	0.00599401	0.0120444	NOT disease
K05837	rodA, mrdB; rod shape determining protein RodA	09180 Brite Hierarchies	09182 Protein families: genetic information processing	03036 Chromosome and associated proteins [BR:ko03036]	K05837	-0.352843	0.003996	0.00841893	NOT disease
K03438	mraW, rsmH; 16S rRNA (cytosine1402-N4)-methyltransferase [EC:2.1.1.199]	09180 Brite Hierarchies	09182 Protein families: genetic information processing	03009 Ribosome biogenesis [BR:ko03009]	K03438	-0.346857	0.004995	0.0103037	NOT disease
K03624	greA; transcription elongation factor GreA	09180 Brite Hierarchies	09182 Protein families: genetic information processing	03021 Transcription machinery [BR:ko03021]	K03624	-0.338876	0.003996	0.00841893	NOT disease
K03711	fur, zur, furB; Fur family transcriptional regulator, ferric uptake regulator	09180 Brite Hierarchies	09182 Protein families: genetic information processing	03000 Transcription factors [BR:ko03000]	K03711	-0.332557	0.002997	0.00691901	NOT disease
K02499	yabN; tetrapyrrole methylase family protein / MazG family protein	09180 Brite Hierarchies	09182 Protein families: genetic information processing	03036 Chromosome and associated proteins [BR:ko03036]	K02499	-0.33156	0.00599401	0.0120444	NOT disease
K06180	rluD; 23S rRNA pseudouridine1911/1915/1917 synthase [EC:5.4.99.23]	09180 Brite Hierarchies	09182 Protein families: genetic information processing	03009 Ribosome biogenesis [BR:ko03009]	K06180	-0.325906	0.00999001	0.0203357	NOT disease
K09761	rsmE; 16S rRNA (uracil1498-N3)-methyltransferase [EC:2.1.1.193]	09180 Brite Hierarchies	09182 Protein families: genetic information processing	03009 Ribosome biogenesis [BR:ko03009]	K09761	-0.322581	0.00899101	0.0185814	NOT disease
K03696	clpC; ATP-dependent Clp protease ATP-binding subunit ClpC	09180 Brite Hierarchies	09182 Protein families: genetic information processing	03110 Chaperones and folding catalysts [BR:ko03110]	K03696	-0.322248	0.003996	0.00841893	NOT disease
K07727	K07727; putative transcriptional regulator	09180 Brite Hierarchies	09182 Protein families: genetic information processing	03000 Transcription factors [BR:ko03000]	K07727	-0.321916	0.00899101	0.0185814	NOT disease
K09825	perR; Fur family transcriptional regulator, peroxide stress response regulator	09180 Brite Hierarchies	09182 Protein families: genetic information processing	03000 Transcription factors [BR:ko03000]	K09825	-0.318257	0.00999001	0.0203357	NOT disease
K03496	parA, soj; chromosome partitioning protein	09180 Brite Hierarchies	09182 Protein families: genetic information processing	03036 Chromosome and associated proteins [BR:ko03036]	K03496	-0.301962	0.00699301	0.01397	NOT disease
K03216	trmL, cspR; tRNA (cytidine/uridine-2'-O-)-methyltransferase [EC:2.1.1.207]	09180 Brite Hierarchies	09182 Protein families: genetic information processing	03016 Transfer RNA biogenesis [BR:ko03016]	K03216	-0.301962	0.016983	0.03286	NOT disease
K03497	parB, spo0J; chromosome partitioning protein, ParB family	09180 Brite Hierarchies	09182 Protein families: genetic information processing	03000 Transcription factors [BR:ko03000]	K03497	-0.30163	0.012987	0.0258428	NOT disease
K07042	ybeY, yqfG; probable rRNA maturation factor	09180 Brite Hierarchies	09182 Protein families: genetic information processing	03009 Ribosome biogenesis [BR:ko03009]	K07042	-0.300632	0.017982	0.0341278	NOT disease
K06958	rapZ; RNase adapter protein RapZ	09180 Brite Hierarchies	09182 Protein families: genetic information processing	03019 Messenger RNA biogenesis [BR:ko03019]	K06958	-0.300632	0.017982	0.0341278	NOT disease
K06024	scpB; segregation and condensation protein B	09180 Brite Hierarchies	09182 Protein families: genetic information processing	03036 Chromosome and associated proteins [BR:ko03036]	K06024	-0.290655	0.01998	0.0365799	NOT disease
K05896	scpA; segregation and condensation protein A	09180 Brite Hierarchies	09182 Protein families: genetic information processing	03036 Chromosome and associated proteins [BR:ko03036]	K05896	-0.289325	0.01998	0.0365799	NOT disease
K03803	rseC; sigma-E factor negative regulatory protein RseC	09180 Brite Hierarchies	09182 Protein families: genetic information processing	03021 Transcription machinery [BR:ko03021]	K03803	-0.286997	0.002997	0.00691901	NOT disease
K16898	addA; ATP-dependent helicase/nuclease subunit A [EC:3.1.-.- 3.6.4.12]	09180 Brite Hierarchies	09182 Protein families: genetic information processing	03400 DNA repair and recombination proteins [BR:ko03400]	K16898	-0.280013	0.018981	0.0356986	NOT disease
K06442	tlyA; 23S rRNA (cytidine1920-2'-O)/16S rRNA (cytidine1409-2'-O)-methyltransferase [EC:2.1.1.226 2.1.1.227]	09180 Brite Hierarchies	09182 Protein families: genetic information processing	03009 Ribosome biogenesis [BR:ko03009]	K06442	-0.279348	0.022977	0.0413033	NOT disease
K09772	sepF; cell division inhibitor SepF	09180 Brite Hierarchies	09182 Protein families: genetic information processing	03036 Chromosome and associated proteins [BR:ko03036]	K09772	-0.278018	0.023976	0.0426507	NOT disease
K16899	addB; ATP-dependent helicase/nuclease subunit B [EC:3.1.-.- 3.6.4.12]	09180 Brite Hierarchies	09182 Protein families: genetic information processing	03400 DNA repair and recombination proteins [BR:ko03400]	K16899	-0.277353	0.024975	0.0439428	NOT disease
K03705	hrcA; heat-inducible transcriptional repressor	09180 Brite Hierarchies	09182 Protein families: genetic information processing	03000 Transcription factors [BR:ko03000]	K03705	-0.276688	0.025974	0.0445983	NOT disease
K03976	ybaK, ebsC; Cys-tRNA(Pro)/Cys-tRNA(Cys) deacylase [EC:3.1.1.-]	09180 Brite Hierarchies	09182 Protein families: genetic information processing	03016 Transfer RNA biogenesis [BR:ko03016]	K03976	-0.269704	0.020979	0.0380368	NOT disease
K02519	infB, MTIF2; translation initiation factor IF-2	09180 Brite Hierarchies	09182 Protein families: genetic information processing	03012 Translation factors [BR:ko03012]	K02519	-0.265713	0.023976	0.0426507	NOT disease
K03500	rsmB, sun; 16S rRNA (cytosine967-C5)-methyltransferase [EC:2.1.1.176]	09180 Brite Hierarchies	09182 Protein families: genetic information processing	03009 Ribosome biogenesis [BR:ko03009]	K03500	-0.263385	0.025974	0.0445983	NOT disease
K03086	rpoD; RNA polymerase primary sigma factor	09180 Brite Hierarchies	09182 Protein families: genetic information processing	03021 Transcription machinery [BR:ko03021]	K03086	-0.26272	0.030969	0.0519224	NOT disease
K02315	dnaC; DNA replication protein DnaC	09180 Brite Hierarchies	09182 Protein families: genetic information processing	03032 DNA replication proteins [BR:ko03032]	K02315	-0.26139	0.027972	0.0475009	NOT disease
K03168	topA; DNA topoisomerase I [EC:5.99.1.2]	09180 Brite Hierarchies	09182 Protein families: genetic information processing	03032 DNA replication proteins [BR:ko03032]	K03168	-0.246425	0.040959	0.0663149	NOT disease
K00375	K00375; GntR family transcriptional regulator / MocR family aminotransferase	09180 Brite Hierarchies	09182 Protein families: genetic information processing	03000 Transcription factors [BR:ko03000]	K00375	-0.239109	0.047952	0.0773495	NOT disease
K03569	mreB; rod shape-determining protein MreB and related proteins	09180 Brite Hierarchies	09182 Protein families: genetic information processing	03036 Chromosome and associated proteins [BR:ko03036]	K03569	-0.233788	0.046953	0.0763286	NOT disease
K03529	smc; chromosome segregation protein	09180 Brite Hierarchies	09182 Protein families: genetic information processing	03036 Chromosome and associated proteins [BR:ko03036]	K03529	-0.227469	0.0559441	0.0873983	NOT disease
K06284	abrB; transcriptional pleiotropic regulator of transition state genes	09180 Brite Hierarchies	09182 Protein families: genetic information processing	03000 Transcription factors [BR:ko03000]	K06284	-0.204523	0.04995	0.0807193	NOT disease
K03775	slyD; FKBP-type peptidyl-prolyl cis-trans isomerase SlyD [EC:5.2.1.8]	09180 Brite Hierarchies	09182 Protein families: genetic information processing	03110 Chaperones and folding catalysts [BR:ko03110]	K03775	-0.134021	0.0519481	0.0817594	NOT disease
K03770	ppiD; peptidyl-prolyl cis-trans isomerase D [EC:5.2.1.8]	09180 Brite Hierarchies	09182 Protein families: genetic information processing	03110 Chaperones and folding catalysts [BR:ko03110]	K03770	-0.134021	0.0519481	0.0817594	NOT disease
K04084	dsbD; thiol:disulfide interchange protein DsbD [EC:1.8.1.8]	09180 Brite Hierarchies	09182 Protein families: genetic information processing	03110 Chaperones and folding catalysts [BR:ko03110]	K04084	-0.134021	0.0519481	0.0817594	NOT disease
K03771	surA; peptidyl-prolyl cis-trans isomerase SurA [EC:5.2.1.8]	09180 Brite Hierarchies	09182 Protein families: genetic information processing	03110 Chaperones and folding catalysts [BR:ko03110]	K03771	-0.134021	0.0519481	0.0817594	NOT disease
K13641	iclR; IclR family transcriptional regulator, acetate operon repressor	09180 Brite Hierarchies	09182 Protein families: genetic information processing	03000 Transcription factors [BR:ko03000]	K13641	0.0645161	0.0629371	0.0989293	disease
K18830	pezA; HTH-type transcriptional regulator / antitoxin PezA	09180 Brite Hierarchies	09182 Protein families: genetic information processing	03000 Transcription factors [BR:ko03000]	K18830	0.0645161	0.0589411	0.0931001	disease
K03577	acrR, smeT; TetR/AcrR family transcriptional regulator, acrAB operon repressor	09180 Brite Hierarchies	09182 Protein families: genetic information processing	03000 Transcription factors [BR:ko03000]	K03577	0.0645161	0.0559441	0.0873983	disease
K07506	K07506; AraC family transcriptional regulator	09180 Brite Hierarchies	09182 Protein families: genetic information processing	03000 Transcription factors [BR:ko03000]	K07506	0.0645161	0.0559441	0.0873983	disease
K02525	kdgR; LacI family transcriptional regulator, kdg operon repressor	09180 Brite Hierarchies	09182 Protein families: genetic information processing	03000 Transcription factors [BR:ko03000]	K02525	0.0645161	0.0549451	0.086704	disease
K19338	nac; LysR family transcriptional regulator, nitrogen assimilation regulatory protein	09180 Brite Hierarchies	09182 Protein families: genetic information processing	03000 Transcription factors [BR:ko03000]	K19338	0.0645161	0.0529471	0.0829755	disease
K13640	hspR; MerR family transcriptional regulator, heat shock protein HspR	09180 Brite Hierarchies	09182 Protein families: genetic information processing	03000 Transcription factors [BR:ko03000]	K13640	0.0854672	0.045954	0.0754739	disease
K03684	rnd; ribonuclease D [EC:3.1.13.5]	09180 Brite Hierarchies	09182 Protein families: genetic information processing	03016 Transfer RNA biogenesis [BR:ko03016]	K03684	0.0854672	0.045954	0.0754739	disease
K02530	lacR; DeoR family transcriptional regulator, lactose phosphotransferase system repressor	09180 Brite Hierarchies	09182 Protein families: genetic information processing	03000 Transcription factors [BR:ko03000]	K02530	0.0967742	0.015984	0.031199	disease
K11534	deoR; DeoR family transcriptional regulator, deoxyribose operon repressor	09180 Brite Hierarchies	09182 Protein families: genetic information processing	03000 Transcription factors [BR:ko03000]	K11534	0.0967742	0.012987	0.0258428	disease
K13652	K13652; AraC family transcriptional regulator	09180 Brite Hierarchies	09182 Protein families: genetic information processing	03000 Transcription factors [BR:ko03000]	K13652	0.0981044	0.035964	0.0602582	disease
K02081	agaR; DeoR family transcriptional regulator, aga operon transcriptional repressor	09180 Brite Hierarchies	09182 Protein families: genetic information processing	03000 Transcription factors [BR:ko03000]	K02081	0.106751	0.0519481	0.0817594	disease
K05311	cggR; central glycolytic genes regulator	09180 Brite Hierarchies	09182 Protein families: genetic information processing	03000 Transcription factors [BR:ko03000]	K05311	0.108746	0.040959	0.0663149	disease
K03713	glnR; MerR family transcriptional regulator, glutamine synthetase repressor	09180 Brite Hierarchies	09182 Protein families: genetic information processing	03000 Transcription factors [BR:ko03000]	K03713	0.118723	0.00899101	0.0185814	disease
K02076	zurR, zur; Fur family transcriptional regulator, zinc uptake regulator	09180 Brite Hierarchies	09182 Protein families: genetic information processing	03000 Transcription factors [BR:ko03000]	K02076	0.118723	0.00799201	0.0158572	disease
K07455	recT; recombination protein RecT	09180 Brite Hierarchies	09182 Protein families: genetic information processing	03400 DNA repair and recombination proteins [BR:ko03400]	K07455	0.124044	0.012987	0.0258428	disease
K02688	prpR; transcriptional regulator, propionate catabolism operon regulatory protein	09180 Brite Hierarchies	09182 Protein families: genetic information processing	03000 Transcription factors [BR:ko03000]	K02688	0.129032	0.004995	0.0103037	disease
K04086	clpL; ATP-dependent Clp protease ATP-binding subunit ClpL	09180 Brite Hierarchies	09182 Protein families: genetic information processing	03110 Chaperones and folding catalysts [BR:ko03110]	K04086	0.129032	0.002997	0.00691901	disease
K03556	malT; LuxR family transcriptional regulator, maltose regulon positive regulatory protein	09180 Brite Hierarchies	09182 Protein families: genetic information processing	03000 Transcription factors [BR:ko03000]	K03556	0.132025	0.00599401	0.0120444	disease
K03492	ydhQ; GntR family transcriptional regulator	09180 Brite Hierarchies	09182 Protein families: genetic information processing	03000 Transcription factors [BR:ko03000]	K03492	0.138011	0.004995	0.0103037	disease
K00564	rsmC; 16S rRNA (guanine1207-N2)-methyltransferase [EC:2.1.1.172]	09180 Brite Hierarchies	09182 Protein families: genetic information processing	03009 Ribosome biogenesis [BR:ko03009]	K00564	0.139342	0.010989	0.0217842	disease
K14415	RTCB, rtcB; tRNA-splicing ligase RtcB (3'-phosphate/5'-hydroxy nucleic acid ligase) [EC:6.5.1.8]	09180 Brite Hierarchies	09182 Protein families: genetic information processing	03016 Transfer RNA biogenesis [BR:ko03016]	K14415	0.150648	0.004995	0.0103037	disease
K03697	clpE; ATP-dependent Clp protease ATP-binding subunit ClpE	09180 Brite Hierarchies	09182 Protein families: genetic information processing	03110 Chaperones and folding catalysts [BR:ko03110]	K03697	0.16129	0.001998	0.00490599	disease
K19333	kdgR; IclR family transcriptional regulator, KDG regulon repressor	09180 Brite Hierarchies	09182 Protein families: genetic information processing	03000 Transcription factors [BR:ko03000]	K19333	0.16129	0.001998	0.00490599	disease
K03490	chbR, celD; AraC family transcriptional regulator, dual regulator of chb operon	09180 Brite Hierarchies	09182 Protein families: genetic information processing	03000 Transcription factors [BR:ko03000]	K03490	0.16129	0.000999001	0.00329807	disease
K05346	deoR; deoxyribonucleoside regulator	09180 Brite Hierarchies	09182 Protein families: genetic information processing	03000 Transcription factors [BR:ko03000]	K05346	0.16129	0.000999001	0.00329807	disease
K07559	kptA; putative RNA 2'-phosphotransferase [EC:2.7.1.-]	09180 Brite Hierarchies	09182 Protein families: genetic information processing	03016 Transfer RNA biogenesis [BR:ko03016]	K07559	0.168939	0.003996	0.00841893	disease
K06948	yqeH; 30S ribosome assembly GTPase	09180 Brite Hierarchies	09182 Protein families: genetic information processing	03009 Ribosome biogenesis [BR:ko03009]	K06948	0.172265	0.002997	0.00691901	disease
K02019	modE; molybdate transport system regulatory protein	09180 Brite Hierarchies	09182 Protein families: genetic information processing	03000 Transcription factors [BR:ko03000]	K02019	0.172597	0.01998	0.0365799	disease
K02444	glpR; DeoR family transcriptional regulator, glycerol-3-phosphate regulon repressor	09180 Brite Hierarchies	09182 Protein families: genetic information processing	03000 Transcription factors [BR:ko03000]	K02444	0.175923	0.013986	0.0276463	disease
K04047	dps; starvation-inducible DNA-binding protein	09180 Brite Hierarchies	09182 Protein families: genetic information processing	03036 Chromosome and associated proteins [BR:ko03036]	K04047	0.178251	0.00899101	0.0185814	disease
K18692	cshB; ATP-dependent RNA helicase CshB [EC:3.6.4.13]	09180 Brite Hierarchies	09182 Protein families: genetic information processing	03019 Messenger RNA biogenesis [BR:ko03019]	K18692	0.182574	0.000999001	0.00329807	disease
K03346	dnaB; replication initiation and membrane attachment protein	09180 Brite Hierarchies	09182 Protein families: genetic information processing	03032 DNA replication proteins [BR:ko03032]	K03346	0.182574	0.000999001	0.00329807	disease
K19505	gfrR; sigma-54 dependent transcriptional regulator, gfr operon transcriptional activator	09180 Brite Hierarchies	09182 Protein families: genetic information processing	03000 Transcription factors [BR:ko03000]	K19505	0.184569	0.001998	0.00490599	disease
K09685	purR; purine operon repressor	09180 Brite Hierarchies	09182 Protein families: genetic information processing	03000 Transcription factors [BR:ko03000]	K09685	0.1859	0.000999001	0.00329807	disease
K02839	prfH; peptide chain release factor	09180 Brite Hierarchies	09182 Protein families: genetic information processing	03012 Translation factors [BR:ko03012]	K02839	0.193548	0.001998	0.00490599	disease
K06286	ezrA; septation ring formation regulator	09180 Brite Hierarchies	09182 Protein families: genetic information processing	03036 Chromosome and associated proteins [BR:ko03036]	K06286	0.193548	0.000999001	0.00329807	disease
K03487	ascG; LacI family transcriptional regulator, asc operon repressor	09180 Brite Hierarchies	09182 Protein families: genetic information processing	03000 Transcription factors [BR:ko03000]	K03487	0.200532	0.002997	0.00691901	disease
K03973	pspC; phage shock protein C	09180 Brite Hierarchies	09182 Protein families: genetic information processing	03000 Transcription factors [BR:ko03000]	K03973	0.203858	0.002997	0.00691901	disease
K03481	glvR; RpiR family transcriptional regulator, glv operon transcriptional regulator	09180 Brite Hierarchies	09182 Protein families: genetic information processing	03000 Transcription factors [BR:ko03000]	K03481	0.203858	0.000999001	0.00329807	disease
K03480	glcT; transcriptional antiterminator	09180 Brite Hierarchies	09182 Protein families: genetic information processing	03000 Transcription factors [BR:ko03000]	K03480	0.205853	0.002997	0.00691901	disease
K03709	troR; DtxR family transcriptional regulator, Mn-dependent transcriptional regulator	09180 Brite Hierarchies	09182 Protein families: genetic information processing	03000 Transcription factors [BR:ko03000]	K03709	0.2145	0.000999001	0.00329807	disease
K06075	slyA; MarR family transcriptional regulator, transcriptional regulator for hemolysin	09180 Brite Hierarchies	09182 Protein families: genetic information processing	03000 Transcription factors [BR:ko03000]	K06075	0.225806	0.000999001	0.00329807	disease
K03483	mtlR; mannitol operon transcriptional antiterminator	09180 Brite Hierarchies	09182 Protein families: genetic information processing	03000 Transcription factors [BR:ko03000]	K03483	0.230462	0.000999001	0.00329807	disease
K11144	dnaI; primosomal protein DnaI	09180 Brite Hierarchies	09182 Protein families: genetic information processing	03032 DNA replication proteins [BR:ko03032]	K11144	0.234786	0.000999001	0.00329807	disease
K06608	iolR; DeoR family transcriptional regulator, myo-inositol catabolism operon repressor	09180 Brite Hierarchies	09182 Protein families: genetic information processing	03000 Transcription factors [BR:ko03000]	K06608	0.238776	0.000999001	0.00329807	disease
K03484	scrR; LacI family transcriptional regulator, sucrose operon repressor	09180 Brite Hierarchies	09182 Protein families: genetic information processing	03000 Transcription factors [BR:ko03000]	K03484	0.243099	0.038961	0.0642585	disease
K15256	cmoA; tRNA (cmo5U34)-methyltransferase [EC:2.1.1.-]	09180 Brite Hierarchies	09182 Protein families: genetic information processing	03016 Transfer RNA biogenesis [BR:ko03016]	K15256	0.24576	0.000999001	0.00329807	disease
K04045	hscC; molecular chaperone HscC	09180 Brite Hierarchies	09182 Protein families: genetic information processing	03110 Chaperones and folding catalysts [BR:ko03110]	K04045	0.246425	0.000999001	0.00329807	disease
K02099	araC; AraC family transcriptional regulator, arabinose operon regulatory protein	09180 Brite Hierarchies	09182 Protein families: genetic information processing	03000 Transcription factors [BR:ko03000]	K02099	0.265713	0.000999001	0.00329807	disease
K03436	fruR2, fruR; DeoR family transcriptional regulator, fructose operon transcriptional repressor	09180 Brite Hierarchies	09182 Protein families: genetic information processing	03000 Transcription factors [BR:ko03000]	K03436	0.27303	0.025974	0.0445983	disease
K09684	pucR; purine catabolism regulatory protein	09180 Brite Hierarchies	09182 Protein families: genetic information processing	03000 Transcription factors [BR:ko03000]	K09684	0.276688	0.000999001	0.00329807	disease
K02103	araR; GntR family transcriptional regulator, arabinose operon transcriptional repressor	09180 Brite Hierarchies	09182 Protein families: genetic information processing	03000 Transcription factors [BR:ko03000]	K02103	0.27702	0.001998	0.00490599	disease
K03722	dinG; ATP-dependent DNA helicase DinG [EC:3.6.4.12]	09180 Brite Hierarchies	09182 Protein families: genetic information processing	03400 DNA repair and recombination proteins [BR:ko03400]	K03722	0.278351	0.001998	0.00490599	disease
K03486	treR2, treR; GntR family transcriptional regulator, trehalose operon transcriptional repressor	09180 Brite Hierarchies	09182 Protein families: genetic information processing	03000 Transcription factors [BR:ko03000]	K03486	0.283671	0.000999001	0.00329807	disease
K03488	licT, bglG; beta-glucoside operon transcriptional antiterminator	09180 Brite Hierarchies	09182 Protein families: genetic information processing	03000 Transcription factors [BR:ko03000]	K03488	0.285999	0.010989	0.0217842	disease
K05499	cytR; LacI family transcriptional regulator, repressor for deo operon, udp, cdd, tsx, nupC, and nupG	09180 Brite Hierarchies	09182 Protein families: genetic information processing	03000 Transcription factors [BR:ko03000]	K05499	0.30163	0.000999001	0.00329807	disease
K02443	glpP; glycerol uptake operon antiterminator	09180 Brite Hierarchies	09182 Protein families: genetic information processing	03000 Transcription factors [BR:ko03000]	K02443	0.302295	0.000999001	0.00329807	disease
K03833	selB, EEFSEC; selenocysteine-specific elongation factor	09180 Brite Hierarchies	09182 Protein families: genetic information processing	03012 Translation factors [BR:ko03012]	K03833	0.303625	0.000999001	0.00329807	disease
K03704	cspA; cold shock protein (beta-ribbon, CspA family)	09180 Brite Hierarchies	09182 Protein families: genetic information processing	03000 Transcription factors [BR:ko03000]	K03704	0.34852	0.003996	0.00841893	disease
K03724	lhr; ATP-dependent helicase Lhr and Lhr-like helicase [EC:3.6.4.-]	09180 Brite Hierarchies	09182 Protein families: genetic information processing	03400 DNA repair and recombination proteins [BR:ko03400]	K03724	0.375457	0.000999001	0.00329807	disease
K03491	licR; lichenan operon transcriptional antiterminator	09180 Brite Hierarchies	09182 Protein families: genetic information processing	03000 Transcription factors [BR:ko03000]	K03491	0.38876	0.000999001	0.00329807	disease
K03710	K03710; GntR family transcriptional regulator	09180 Brite Hierarchies	09182 Protein families: genetic information processing	03000 Transcription factors [BR:ko03000]	K03710	0.42268	0.000999001	0.00329807	disease
K02227	cbiB, cobD; adenosylcobinamide-phosphate synthase [EC:6.3.1.10]	09100 Metabolism	09108 Metabolism of cofactors and vitamins	00860 Porphyrin and chlorophyll metabolism [PATH:ko00860]	K02227	-0.596608	0.000999001	0.00572155	NOT disease
K02495	hemN, hemZ; oxygen-independent coproporphyrinogen III oxidase [EC:1.3.98.3]	09100 Metabolism	09108 Metabolism of cofactors and vitamins	00860 Porphyrin and chlorophyll metabolism [PATH:ko00860]	K02495	-0.568341	0.000999001	0.00572155	NOT disease
K00768	E2.4.2.21, cobU, cobT; nicotinate-nucleotide--dimethylbenzimidazole phosphoribosyltransferase [EC:2.4.2.21]	09100 Metabolism	09108 Metabolism of cofactors and vitamins	00860 Porphyrin and chlorophyll metabolism [PATH:ko00860]	K00768	-0.54872	0.000999001	0.00572155	NOT disease
K02232	cobQ, cbiP; adenosylcobyric acid synthase [EC:6.3.5.10]	09100 Metabolism	09108 Metabolism of cofactors and vitamins	00860 Porphyrin and chlorophyll metabolism [PATH:ko00860]	K02232	-0.530096	0.000999001	0.00572155	NOT disease
K00793	ribE, RIB5; riboflavin synthase [EC:2.5.1.9]	09100 Metabolism	09108 Metabolism of cofactors and vitamins	00740 Riboflavin metabolism [PATH:ko00740]	K00793	-0.526438	0.000999001	0.00572155	NOT disease
K01950	E6.3.5.1, NADSYN1, QNS1, nadE; NAD+ synthase (glutamine-hydrolysing) [EC:6.3.5.1]	09100 Metabolism	09108 Metabolism of cofactors and vitamins	00760 Nicotinate and nicotinamide metabolism [PATH:ko00760]	K01950	-0.516462	0.000999001	0.00572155	NOT disease
K00969	nadD; nicotinate-nucleotide adenylyltransferase [EC:2.7.7.18]	09100 Metabolism	09108 Metabolism of cofactors and vitamins	00760 Nicotinate and nicotinamide metabolism [PATH:ko00760]	K00969	-0.47722	0.000999001	0.00572155	NOT disease
K03525	coaX; type III pantothenate kinase [EC:2.7.1.33]	09100 Metabolism	09108 Metabolism of cofactors and vitamins	00770 Pantothenate and CoA biosynthesis [PATH:ko00770]	K03525	-0.475224	0.001998	0.00727844	NOT disease
K00794	ribH, RIB4; 6,7-dimethyl-8-ribityllumazine synthase [EC:2.5.1.78]	09100 Metabolism	09108 Metabolism of cofactors and vitamins	00740 Riboflavin metabolism [PATH:ko00740]	K00794	-0.473894	0.000999001	0.00572155	NOT disease
K03742	pncC; nicotinamide-nucleotide amidase [EC:3.5.1.42]	09100 Metabolism	09108 Metabolism of cofactors and vitamins	00760 Nicotinate and nicotinamide metabolism [PATH:ko00760]	K03742	-0.473562	0.000999001	0.00572155	NOT disease
K00858	ppnK, NADK; NAD+ kinase [EC:2.7.1.23]	09100 Metabolism	09108 Metabolism of cofactors and vitamins	00760 Nicotinate and nicotinamide metabolism [PATH:ko00760]	K00858	-0.472564	0.000999001	0.00572155	NOT disease
K02226	cobC, phpB; alpha-ribazole phosphatase [EC:3.1.3.73]	09100 Metabolism	09108 Metabolism of cofactors and vitamins	00860 Porphyrin and chlorophyll metabolism [PATH:ko00860]	K02226	-0.469571	0.000999001	0.00572155	NOT disease
K00954	E2.7.7.3A, coaD, kdtB; pantetheine-phosphate adenylyltransferase [EC:2.7.7.3]	09100 Metabolism	09108 Metabolism of cofactors and vitamins	00770 Pantothenate and CoA biosynthesis [PATH:ko00770]	K00954	-0.466578	0.000999001	0.00572155	NOT disease
K01934	MTHFS; 5-formyltetrahydrofolate cyclo-ligase [EC:6.3.3.2]	09100 Metabolism	09108 Metabolism of cofactors and vitamins	00670 One carbon pool by folate [PATH:ko00670]	K01934	-0.464583	0.001998	0.00727844	NOT disease
K00949	thiN, TPK1, THI80; thiamine pyrophosphokinase [EC:2.7.6.2]	09100 Metabolism	09108 Metabolism of cofactors and vitamins	00730 Thiamine metabolism [PATH:ko00730]	K00949	-0.456601	0.000999001	0.00572155	NOT disease
K11752	ribD; diaminohydroxyphosphoribosylaminopyrimidine deaminase / 5-amino-6-(5-phosphoribosylamino)uracil reductase [EC:3.5.4.26 1.1.1.193]	09100 Metabolism	09108 Metabolism of cofactors and vitamins	00740 Riboflavin metabolism [PATH:ko00740]	K11752	-0.44729	0.000999001	0.00572155	NOT disease
K00859	coaE; dephospho-CoA kinase [EC:2.7.1.24]	09100 Metabolism	09108 Metabolism of cofactors and vitamins	00770 Pantothenate and CoA biosynthesis [PATH:ko00770]	K00859	-0.445959	0.000999001	0.00572155	NOT disease
K00941	thiD; hydroxymethylpyrimidine/phosphomethylpyrimidine kinase [EC:2.7.1.49 2.7.4.7]	09100 Metabolism	09108 Metabolism of cofactors and vitamins	00730 Thiamine metabolism [PATH:ko00730]	K00941	-0.437978	0.000999001	0.00572155	NOT disease
K01885	EARS, gltX; glutamyl-tRNA synthetase [EC:6.1.1.17]	09100 Metabolism	09108 Metabolism of cofactors and vitamins	00860 Porphyrin and chlorophyll metabolism [PATH:ko00860]	K01885	-0.43565	0.000999001	0.00572155	NOT disease
K05936	cobM, cbiF; precorrin-4/cobalt-precorrin-4 C11-methyltransferase [EC:2.1.1.133 2.1.1.271]	09100 Metabolism	09108 Metabolism of cofactors and vitamins	00860 Porphyrin and chlorophyll metabolism [PATH:ko00860]	K05936	-0.432657	0.001998	0.00727844	NOT disease
K02188	cbiD; cobalt-precorrin-5B (C1)-methyltransferase [EC:2.1.1.195]	09100 Metabolism	09108 Metabolism of cofactors and vitamins	00860 Porphyrin and chlorophyll metabolism [PATH:ko00860]	K02188	-0.427004	0.001998	0.00727844	NOT disease
K02233	E2.7.8.26, cobS, cobV; adenosylcobinamide-GDP ribazoletransferase [EC:2.7.8.26]	09100 Metabolism	09108 Metabolism of cofactors and vitamins	00860 Porphyrin and chlorophyll metabolism [PATH:ko00860]	K02233	-0.423013	0.001998	0.00727844	NOT disease
K02189	cbiG; cobalt-precorrin 5A hydrolase [EC:3.7.1.12]	09100 Metabolism	09108 Metabolism of cofactors and vitamins	00860 Porphyrin and chlorophyll metabolism [PATH:ko00860]	K02189	-0.406385	0.001998	0.00727844	NOT disease
K01662	dxs; 1-deoxy-D-xylulose-5-phosphate synthase [EC:2.2.1.7]	09100 Metabolism	09108 Metabolism of cofactors and vitamins	00730 Thiamine metabolism [PATH:ko00730]	K01662	-0.400067	0.001998	0.00727844	NOT disease
K06897	K06897; 7,8-dihydropterin-6-yl-methyl-4-(beta-D-ribofuranosyl)aminobenzene 5'-phosphate synthase [EC:2.5.1.105]	09100 Metabolism	09108 Metabolism of cofactors and vitamins	00790 Folate biosynthesis [PATH:ko00790]	K06897	-0.400067	0.002997	0.00974026	NOT disease
K00878	thiM; hydroxyethylthiazole kinase [EC:2.7.1.50]	09100 Metabolism	09108 Metabolism of cofactors and vitamins	00730 Thiamine metabolism [PATH:ko00730]	K00878	-0.399734	0.002997	0.00974026	NOT disease
K19221	cobA, btuR; cob(I)alamin adenosyltransferase [EC:2.5.1.17]	09100 Metabolism	09108 Metabolism of cofactors and vitamins	00860 Porphyrin and chlorophyll metabolism [PATH:ko00860]	K19221	-0.395411	0.001998	0.00727844	NOT disease
K00767	nadC, QPRT; nicotinate-nucleotide pyrophosphorylase (carboxylating) [EC:2.4.2.19]	09100 Metabolism	09108 Metabolism of cofactors and vitamins	00760 Nicotinate and nicotinamide metabolism [PATH:ko00760]	K00767	-0.378783	0.002997	0.00974026	NOT disease
K03517	nadA; quinolinate synthase [EC:2.5.1.72]	09100 Metabolism	09108 Metabolism of cofactors and vitamins	00760 Nicotinate and nicotinamide metabolism [PATH:ko00760]	K03517	-0.374127	0.001998	0.00727844	NOT disease
K14652	ribBA; 3,4-dihydroxy 2-butanone 4-phosphate synthase / GTP cyclohydrolase II [EC:4.1.99.12 3.5.4.25]	09100 Metabolism	09108 Metabolism of cofactors and vitamins	00740 Riboflavin metabolism [PATH:ko00740]	K14652	-0.368474	0.000999001	0.00572155	NOT disease
K06042	cobH-cbiC; precorrin-8X/cobalt-precorrin-8 methylmutase [EC:5.4.99.61 5.4.99.60]	09100 Metabolism	09108 Metabolism of cofactors and vitamins	00860 Porphyrin and chlorophyll metabolism [PATH:ko00860]	K06042	-0.360825	0.002997	0.00974026	NOT disease
K13038	coaBC, dfp; phosphopantothenoylcysteine decarboxylase / phosphopantothenate---cysteine ligase [EC:4.1.1.36 6.3.2.5]	09100 Metabolism	09108 Metabolism of cofactors and vitamins	00770 Pantothenate and CoA biosynthesis [PATH:ko00770]	K13038	-0.355171	0.001998	0.00727844	NOT disease
K00788	thiE; thiamine-phosphate pyrophosphorylase [EC:2.5.1.3]	09100 Metabolism	09108 Metabolism of cofactors and vitamins	00730 Thiamine metabolism [PATH:ko00730]	K00788	-0.352843	0.001998	0.00727844	NOT disease
K05934	E2.1.1.131, cobJ, cbiH; precorrin-3B C17-methyltransferase [EC:2.1.1.131]	09100 Metabolism	09108 Metabolism of cofactors and vitamins	00860 Porphyrin and chlorophyll metabolism [PATH:ko00860]	K05934	-0.351846	0.004995	0.0151667	NOT disease
K00604	MTFMT, fmt; methionyl-tRNA formyltransferase [EC:2.1.2.9]	09100 Metabolism	09108 Metabolism of cofactors and vitamins	00670 One carbon pool by folate [PATH:ko00670]	K00604	-0.350183	0.004995	0.0151667	NOT disease
K03151	thiI; tRNA uracil 4-sulfurtransferase [EC:2.8.1.4]	09100 Metabolism	09108 Metabolism of cofactors and vitamins	00730 Thiamine metabolism [PATH:ko00730]	K03151	-0.343199	0.00899101	0.0262564	NOT disease
K02224	cobB-cbiA; cobyrinic acid a,c-diamide synthase [EC:6.3.5.9 6.3.5.11]	09100 Metabolism	09108 Metabolism of cofactors and vitamins	00860 Porphyrin and chlorophyll metabolism [PATH:ko00860]	K02224	-0.313602	0.00999001	0.026307	NOT disease
K03524	birA; BirA family transcriptional regulator, biotin operon repressor / biotin---[acetyl-CoA-carboxylase] ligase [EC:6.3.4.15]	09100 Metabolism	09108 Metabolism of cofactors and vitamins	00780 Biotin metabolism [PATH:ko00780]	K03524	-0.312604	0.003996	0.0124637	NOT disease
K00606	panB; 3-methyl-2-oxobutanoate hydroxymethyltransferase [EC:2.1.2.11]	09100 Metabolism	09108 Metabolism of cofactors and vitamins	00770 Pantothenate and CoA biosynthesis [PATH:ko00770]	K00606	-0.309278	0.003996	0.0124637	NOT disease
K02231	cobP, cobU; adenosylcobinamide kinase / adenosylcobinamide-phosphate guanylyltransferase [EC:2.7.1.156 2.7.7.62]	09100 Metabolism	09108 Metabolism of cofactors and vitamins	00860 Porphyrin and chlorophyll metabolism [PATH:ko00860]	K02231	-0.308281	0.00999001	0.026307	NOT disease
K00763	pncB, NAPRT1; nicotinate phosphoribosyltransferase [EC:6.3.4.21]	09100 Metabolism	09108 Metabolism of cofactors and vitamins	00760 Nicotinate and nicotinamide metabolism [PATH:ko00760]	K00763	-0.298637	0.013986	0.0360565	NOT disease
K00287	DHFR, folA; dihydrofolate reductase [EC:1.5.1.3]	09100 Metabolism	09108 Metabolism of cofactors and vitamins	00790 Folate biosynthesis [PATH:ko00790]	K00287	-0.289657	0.012987	0.033344	NOT disease
K11753	ribF; riboflavin kinase / FMN adenylyltransferase [EC:2.7.1.26 2.7.7.2]	09100 Metabolism	09108 Metabolism of cofactors and vitamins	00740 Riboflavin metabolism [PATH:ko00740]	K11753	-0.281676	0.018981	0.0470407	NOT disease
K04487	iscS, NFS1; cysteine desulfurase [EC:2.8.1.7]	09100 Metabolism	09108 Metabolism of cofactors and vitamins	00730 Thiamine metabolism [PATH:ko00730]	K04487	-0.264383	0.021978	0.0533777	NOT disease
K03426	E3.6.1.22, NUDT12, nudC; NAD+ diphosphatase [EC:3.6.1.22]	09100 Metabolism	09108 Metabolism of cofactors and vitamins	00760 Nicotinate and nicotinamide metabolism [PATH:ko00760]	K03426	-0.247755	0.031968	0.0707229	NOT disease
K00868	pdxK, pdxY; pyridoxine kinase [EC:2.7.1.35]	09100 Metabolism	09108 Metabolism of cofactors and vitamins	00750 Vitamin B6 metabolism [PATH:ko00750]	K00868	-0.247423	0.043956	0.0898219	NOT disease
K03639	moaA, CNX2; GTP 3',8-cyclase [EC:4.1.99.22]	09100 Metabolism	09108 Metabolism of cofactors and vitamins	00790 Folate biosynthesis [PATH:ko00790]	K03639	-0.243432	0.037962	0.0783247	NOT disease
K04034	bchE; anaerobic magnesium-protoporphyrin IX monomethyl ester cyclase [EC:1.21.98.3]	09100 Metabolism	09108 Metabolism of cofactors and vitamins	00860 Porphyrin and chlorophyll metabolism [PATH:ko00860]	K04034	0.0645161	0.0509491	0.0999138	disease
K03809	wrbA; NAD(P)H dehydrogenase (quinone) [EC:1.6.5.2]	09100 Metabolism	09108 Metabolism of cofactors and vitamins	00130 Ubiquinone and other terpenoid-quinone biosynthesis [PATH:ko00130]	K03809	0.0645161	0.0509491	0.0999138	disease
K19267	qorB; NAD(P)H dehydrogenase (quinone) [EC:1.6.5.2]	09100 Metabolism	09108 Metabolism of cofactors and vitamins	00130 Ubiquinone and other terpenoid-quinone biosynthesis [PATH:ko00130]	K19267	0.078151	0.017982	0.0451334	disease
K08680	menH; 2-succinyl-6-hydroxy-2,4-cyclohexadiene-1-carboxylate synthase [EC:4.2.99.20]	09100 Metabolism	09108 Metabolism of cofactors and vitamins	00130 Ubiquinone and other terpenoid-quinone biosynthesis [PATH:ko00130]	K08680	0.0854672	0.045954	0.0918653	disease
K02552	menF; menaquinone-specific isochorismate synthase [EC:5.4.4.2]	09100 Metabolism	09108 Metabolism of cofactors and vitamins	00130 Ubiquinone and other terpenoid-quinone biosynthesis [PATH:ko00130]	K02552	0.0854672	0.045954	0.0918653	disease
K14654	RIB7, arfC; 2,5-diamino-6-(ribosylamino)-4(3H)-pyrimidinone 5'-phosphate reductase [EC:1.1.1.302]	09100 Metabolism	09108 Metabolism of cofactors and vitamins	00740 Riboflavin metabolism [PATH:ko00740]	K14654	0.0854672	0.033966	0.073848	disease
K01598	PPCDC, coaC; phosphopantothenoylcysteine decarboxylase [EC:4.1.1.36]	09100 Metabolism	09108 Metabolism of cofactors and vitamins	00770 Pantothenate and CoA biosynthesis [PATH:ko00770]	K01598	0.0967742	0.015984	0.0407956	disease
K01746	E4.3.1.4; formiminotetrahydrofolate cyclodeaminase [EC:4.3.1.4]	09100 Metabolism	09108 Metabolism of cofactors and vitamins	00670 One carbon pool by folate [PATH:ko00670]	K01746	0.106418	0.030969	0.0723443	disease
K01664	pabA; para-aminobenzoate synthetase component II [EC:2.6.1.85]	09100 Metabolism	09108 Metabolism of cofactors and vitamins	00790 Folate biosynthesis [PATH:ko00790]	K01664	0.108746	0.047952	0.095285	disease
K02549	menC; O-succinylbenzoate synthase [EC:4.2.1.113]	09100 Metabolism	09108 Metabolism of cofactors and vitamins	00130 Ubiquinone and other terpenoid-quinone biosynthesis [PATH:ko00130]	K02549	0.117393	0.00999001	0.026307	disease
K06989	nadX, ASPDH; aspartate dehydrogenase [EC:1.4.1.21]	09100 Metabolism	09108 Metabolism of cofactors and vitamins	00760 Nicotinate and nicotinamide metabolism [PATH:ko00760]	K06989	0.139342	0.010989	0.0284523	disease
K02551	menD; 2-succinyl-5-enolpyruvyl-6-hydroxy-3-cyclohexene-1-carboxylate synthase [EC:2.2.1.9]	09100 Metabolism	09108 Metabolism of cofactors and vitamins	00130 Ubiquinone and other terpenoid-quinone biosynthesis [PATH:ko00130]	K02551	0.151314	0.037962	0.0783247	disease
K03594	bfr; bacterioferritin [EC:1.16.3.1]	09100 Metabolism	09108 Metabolism of cofactors and vitamins	00860 Porphyrin and chlorophyll metabolism [PATH:ko00860]	K03594	0.153309	0.035964	0.0766772	disease
K01772	hemH, FECH; protoporphyrin/coproporphyrin ferrochelatase [EC:4.99.1.1 4.99.1.9]	09100 Metabolism	09108 Metabolism of cofactors and vitamins	00860 Porphyrin and chlorophyll metabolism [PATH:ko00860]	K01772	0.155637	0.00599401	0.0176712	disease
K19285	nfrA1; FMN reductase (NADPH) [EC:1.5.1.38]	09100 Metabolism	09108 Metabolism of cofactors and vitamins	00740 Riboflavin metabolism [PATH:ko00740]	K19285	0.162288	0.031968	0.0707229	disease
K03182	ubiD; 4-hydroxy-3-polyprenylbenzoate decarboxylase [EC:4.1.1.98]	09100 Metabolism	09108 Metabolism of cofactors and vitamins	00130 Ubiquinone and other terpenoid-quinone biosynthesis [PATH:ko00130]	K03182	0.181909	0.001998	0.00727844	disease
K03186	ubiX, bsdB, PAD1; flavin prenyltransferase [EC:2.5.1.129]	09100 Metabolism	09108 Metabolism of cofactors and vitamins	00130 Ubiquinone and other terpenoid-quinone biosynthesis [PATH:ko00130]	K03186	0.183904	0.00999001	0.026307	disease
K19286	nfrA2; FMN reductase [NAD(P)H] [EC:1.5.1.39]	09100 Metabolism	09108 Metabolism of cofactors and vitamins	00740 Riboflavin metabolism [PATH:ko00740]	K19286	0.193216	0.001998	0.00727844	disease
K00867	coaA; type I pantothenate kinase [EC:2.7.1.33]	09100 Metabolism	09108 Metabolism of cofactors and vitamins	00770 Pantothenate and CoA biosynthesis [PATH:ko00770]	K00867	0.193548	0.000999001	0.00572155	disease
K01916	nadE; NAD+ synthase [EC:6.3.1.5]	09100 Metabolism	09108 Metabolism of cofactors and vitamins	00760 Nicotinate and nicotinamide metabolism [PATH:ko00760]	K01916	0.194546	0.002997	0.00974026	disease
K08681	pdxT, pdx2; 5'-phosphate synthase pdxT subunit [EC:4.3.3.6]	09100 Metabolism	09108 Metabolism of cofactors and vitamins	00750 Vitamin B6 metabolism [PATH:ko00750]	K08681	0.203525	0.00999001	0.026307	disease
K02492	hemA; glutamyl-tRNA reductase [EC:1.2.1.70]	09100 Metabolism	09108 Metabolism of cofactors and vitamins	00860 Porphyrin and chlorophyll metabolism [PATH:ko00860]	K02492	0.212837	0.023976	0.0569261	disease
K01599	hemE, UROD; uroporphyrinogen decarboxylase [EC:4.1.1.37]	09100 Metabolism	09108 Metabolism of cofactors and vitamins	00860 Porphyrin and chlorophyll metabolism [PATH:ko00860]	K01599	0.231127	0.031968	0.0707229	disease
K03148	thiF; sulfur carrier protein ThiS adenylyltransferase [EC:2.7.7.73]	09100 Metabolism	09108 Metabolism of cofactors and vitamins	00730 Thiamine metabolism [PATH:ko00730]	K03148	0.232125	0.000999001	0.00572155	disease
K03750	moeA; molybdopterin molybdotransferase [EC:2.10.1.1]	09100 Metabolism	09108 Metabolism of cofactors and vitamins	00790 Folate biosynthesis [PATH:ko00790]	K03750	0.27303	0.000999001	0.00572155	disease
K04032	eutT; ethanolamine utilization cobalamin adenosyltransferase [EC:2.5.1.17]	09100 Metabolism	09108 Metabolism of cofactors and vitamins	00860 Porphyrin and chlorophyll metabolism [PATH:ko00860]	K04032	0.290323	0.000999001	0.00572155	disease
K01770	ispF; 2-C-methyl-D-erythritol 2,4-cyclodiphosphate synthase [EC:4.6.1.12]	09100 Metabolism	09109 Metabolism of terpenoids and polyketides	00900 Terpenoid backbone biosynthesis [PATH:ko00900]	K01770	-0.689724	0.000999001	0.00237263	NOT disease
K03526	gcpE, ispG; (E)-4-hydroxy-3-methylbut-2-enyl-diphosphate synthase [EC:1.17.7.1 1.17.7.3]	09100 Metabolism	09109 Metabolism of terpenoids and polyketides	00900 Terpenoid backbone biosynthesis [PATH:ko00900]	K03526	-0.60858	0.000999001	0.00237263	NOT disease
K00099	dxr; 1-deoxy-D-xylulose-5-phosphate reductoisomerase [EC:1.1.1.267]	09100 Metabolism	09109 Metabolism of terpenoids and polyketides	00900 Terpenoid backbone biosynthesis [PATH:ko00900]	K00099	-0.596275	0.000999001	0.00237263	NOT disease
K03527	ispH, lytB; 4-hydroxy-3-methylbut-2-en-1-yl diphosphate reductase [EC:1.17.7.4]	09100 Metabolism	09109 Metabolism of terpenoids and polyketides	00900 Terpenoid backbone biosynthesis [PATH:ko00900]	K03527	-0.570336	0.000999001	0.00237263	NOT disease
K00791	miaA, TRIT1; tRNA dimethylallyltransferase [EC:2.5.1.75]	09100 Metabolism	09109 Metabolism of terpenoids and polyketides	00908 Zeatin biosynthesis [PATH:ko00908]	K00791	-0.526771	0.000999001	0.00237263	NOT disease
K13789	GGPS; geranylgeranyl diphosphate synthase, type II [EC:2.5.1.1 2.5.1.10 2.5.1.29]	09100 Metabolism	09109 Metabolism of terpenoids and polyketides	00900 Terpenoid backbone biosynthesis [PATH:ko00900]	K13789	-0.50981	0.000999001	0.00237263	NOT disease
K00919	ispE; 4-diphosphocytidyl-2-C-methyl-D-erythritol kinase [EC:2.7.1.148]	09100 Metabolism	09109 Metabolism of terpenoids and polyketides	00900 Terpenoid backbone biosynthesis [PATH:ko00900]	K00919	-0.475224	0.000999001	0.00237263	NOT disease
K01790	rfbC, rmlC; dTDP-4-dehydrorhamnose 3,5-epimerase [EC:5.1.3.13]	09100 Metabolism	09109 Metabolism of terpenoids and polyketides	00523 Polyketide sugar unit biosynthesis [PATH:ko00523]	K01790	-0.359827	0.003996	0.00668562	NOT disease
K00973	E2.7.7.24, rfbA, rffH; glucose-1-phosphate thymidylyltransferase [EC:2.7.7.24]	09100 Metabolism	09109 Metabolism of terpenoids and polyketides	00523 Polyketide sugar unit biosynthesis [PATH:ko00523]	K00973	-0.298969	0.011988	0.019647	NOT disease
K00806	uppS; undecaprenyl diphosphate synthase [EC:2.5.1.31]	09100 Metabolism	09109 Metabolism of terpenoids and polyketides	00900 Terpenoid backbone biosynthesis [PATH:ko00900]	K00806	-0.239109	0.03996	0.0509491	NOT disease
K00067	rfbD, rmlD; dTDP-4-dehydrorhamnose reductase [EC:1.1.1.133]	09100 Metabolism	09109 Metabolism of terpenoids and polyketides	00523 Polyketide sugar unit biosynthesis [PATH:ko00523]	K00067	-0.220486	0.0699301	0.0812105	NOT disease
K00991	ispD; 2-C-methyl-D-erythritol 4-phosphate cytidylyltransferase [EC:2.7.7.60]	09100 Metabolism	09109 Metabolism of terpenoids and polyketides	00900 Terpenoid backbone biosynthesis [PATH:ko00900]	K00991	-0.209179	0.0739261	0.0833566	NOT disease
K10027	crtI; phytoene desaturase [EC:1.3.99.26 1.3.99.28 1.3.99.29 1.3.99.31]	09100 Metabolism	09109 Metabolism of terpenoids and polyketides	00906 Carotenoid biosynthesis [PATH:ko00906]	K10027	0.0645161	0.0689311	0.0840898	disease
K15654	srfAA, lchAA; surfactin family lipopeptide synthetase A	09100 Metabolism	09109 Metabolism of terpenoids and polyketides	01054 Nonribosomal peptide structures [PATH:ko01054]	K15654	0.0645161	0.0539461	0.0658887	disease
K04784	irp2, HMWP2; yersiniabactin nonribosomal peptide synthetase	09100 Metabolism	09109 Metabolism of terpenoids and polyketides	01053 Biosynthesis of siderophore group nonribosomal peptides [PATH:ko01053]	K04784	0.0645161	0.0539461	0.0658887	disease
K19180	tll; dTDP-6-deoxy-L-talose 4-dehydrogenase (NAD+) [EC:1.1.1.339]	09100 Metabolism	09109 Metabolism of terpenoids and polyketides	00523 Polyketide sugar unit biosynthesis [PATH:ko00523]	K19180	0.0645161	0.0529471	0.0642358	disease
K13787	idsA; geranylgeranyl diphosphate synthase, type I [EC:2.5.1.1 2.5.1.10 2.5.1.29]	09100 Metabolism	09109 Metabolism of terpenoids and polyketides	00900 Terpenoid backbone biosynthesis [PATH:ko00900]	K13787	0.0854672	0.045954	0.0578369	disease
K04783	irp5, ybtE; yersiniabactin salicyl-AMP ligase [EC:6.3.2.-]	09100 Metabolism	09109 Metabolism of terpenoids and polyketides	01053 Biosynthesis of siderophore group nonribosomal peptides [PATH:ko01053]	K04783	0.0861324	0.030969	0.0433684	disease
K12240	pchF; pyochelin synthetase	09100 Metabolism	09109 Metabolism of terpenoids and polyketides	01053 Biosynthesis of siderophore group nonribosomal peptides [PATH:ko01053]	K12240	0.0967742	0.010989	0.0197659	disease
K12506	ispDF; 2-C-methyl-D-erythritol 4-phosphate cytidylyltransferase / 2-C-methyl-D-erythritol 2,4-cyclodiphosphate synthase [EC:2.7.7.60 4.6.1.12]	09100 Metabolism	09109 Metabolism of terpenoids and polyketides	00900 Terpenoid backbone biosynthesis [PATH:ko00900]	K12506	0.111407	0.02997	0.0443307	disease
K01597	MVD, mvaD; diphosphomevalonate decarboxylase [EC:4.1.1.33]	09100 Metabolism	09109 Metabolism of terpenoids and polyketides	00900 Terpenoid backbone biosynthesis [PATH:ko00900]	K01597	0.16129	0.001998	0.003663	disease
K00938	E2.7.4.2, mvaK2; phosphomevalonate kinase [EC:2.7.4.2]	09100 Metabolism	09109 Metabolism of terpenoids and polyketides	00900 Terpenoid backbone biosynthesis [PATH:ko00900]	K00938	0.16129	0.001998	0.003663	disease
K00869	E2.7.1.36, MVK, mvaK1; mevalonate kinase [EC:2.7.1.36]	09100 Metabolism	09109 Metabolism of terpenoids and polyketides	00900 Terpenoid backbone biosynthesis [PATH:ko00900]	K00869	0.16129	0.001998	0.003663	disease
K00054	mvaA; hydroxymethylglutaryl-CoA reductase [EC:1.1.1.88]	09100 Metabolism	09109 Metabolism of terpenoids and polyketides	00900 Terpenoid backbone biosynthesis [PATH:ko00900]	K00054	0.193548	0.001998	0.003663	disease
K01823	idi, IDI; isopentenyl-diphosphate Delta-isomerase [EC:5.3.3.2]	09100 Metabolism	09109 Metabolism of terpenoids and polyketides	00900 Terpenoid backbone biosynthesis [PATH:ko00900]	K01823	0.207183	0.000999001	0.00237263	disease
K03382	atzB; hydroxydechloroatrazine ethylaminohydrolase [EC:3.5.4.43]	09100 Metabolism	09111 Xenobiotics biodegradation and metabolism	00791 Atrazine degradation [PATH:ko00791]	K03382	0.0645161	0.0549451	0.0913087	disease
K15303	AKR7; aflatoxin B1 aldehyde reductase	09100 Metabolism	09111 Xenobiotics biodegradation and metabolism	00980 Metabolism of xenobiotics by cytochrome P450 [PATH:ko00980]	K15303	0.0645161	0.0539461	0.0999001	disease
K01101	E3.1.3.41; 4-nitrophenyl phosphatase [EC:3.1.3.41]	09100 Metabolism	09111 Xenobiotics biodegradation and metabolism	00627 Aminobenzoate degradation [PATH:ko00627]	K01101	0.151979	0.000999001	0.0034965	disease
K01821	praC, xylH; 4-oxalocrotonate tautomerase [EC:5.3.2.6]	09100 Metabolism	09111 Xenobiotics biodegradation and metabolism	00362 Benzoate degradation [PATH:ko00362]	K01821	0.220818	0.000999001	0.0034965	disease
K01560	E3.8.1.2; 2-haloacid dehalogenase [EC:3.8.1.2]	09100 Metabolism	09111 Xenobiotics biodegradation and metabolism	00625 Chloroalkane and chloroalkene degradation [PATH:ko00625]	K01560	0.270369	0.00599401	0.013653	disease
K06287	maf; septum formation protein	09190 Not Included in Pathway or Brite	09193 Unclassified: signaling and cellular processes	99978 Cell growth	K06287	-0.635517	0.000999001	0.0041958	NOT disease
K06378	spoIIAA; stage II sporulation protein AA (anti-sigma F factor antagonist)	09190 Not Included in Pathway or Brite	09193 Unclassified: signaling and cellular processes	99978 Cell growth	K06378	-0.523445	0.000999001	0.0041958	NOT disease
K06407	spoVAE; stage V sporulation protein AE	09190 Not Included in Pathway or Brite	09193 Unclassified: signaling and cellular processes	99978 Cell growth	K06407	-0.515131	0.000999001	0.0041958	NOT disease
K06405	spoVAC; stage V sporulation protein AC	09190 Not Included in Pathway or Brite	09193 Unclassified: signaling and cellular processes	99978 Cell growth	K06405	-0.515131	0.000999001	0.0041958	NOT disease
K06396	spoIIIAG; stage III sporulation protein AG	09190 Not Included in Pathway or Brite	09193 Unclassified: signaling and cellular processes	99978 Cell growth	K06396	-0.513469	0.000999001	0.0041958	NOT disease
K06393	spoIIIAD; stage III sporulation protein AD	09190 Not Included in Pathway or Brite	09193 Unclassified: signaling and cellular processes	99978 Cell growth	K06393	-0.506817	0.000999001	0.0041958	NOT disease
K06392	spoIIIAC; stage III sporulation protein AC	09190 Not Included in Pathway or Brite	09193 Unclassified: signaling and cellular processes	99978 Cell growth	K06392	-0.506817	0.000999001	0.0041958	NOT disease
K06438	yqfD; similar to stage IV sporulation protein	09190 Not Included in Pathway or Brite	09193 Unclassified: signaling and cellular processes	99978 Cell growth	K06438	-0.504157	0.000999001	0.0041958	NOT disease
K06397	spoIIIAH; stage III sporulation protein AH	09190 Not Included in Pathway or Brite	09193 Unclassified: signaling and cellular processes	99978 Cell growth	K06397	-0.500831	0.000999001	0.0041958	NOT disease
K06398	spoIVA; stage IV sporulation protein A	09190 Not Included in Pathway or Brite	09193 Unclassified: signaling and cellular processes	99978 Cell growth	K06398	-0.495843	0.000999001	0.0041958	NOT disease
K06406	spoVAD; stage V sporulation protein AD	09190 Not Included in Pathway or Brite	09193 Unclassified: signaling and cellular processes	99978 Cell growth	K06406	-0.47855	0.000999001	0.0041958	NOT disease
K06385	spoIIP; stage II sporulation protein P	09190 Not Included in Pathway or Brite	09193 Unclassified: signaling and cellular processes	99978 Cell growth	K06385	-0.473562	0.000999001	0.0041958	NOT disease
K06207	typA, bipA; GTP-binding protein	09190 Not Included in Pathway or Brite	09193 Unclassified: signaling and cellular processes	99995 Signaling proteins	K06207	-0.472564	0.000999001	0.0041958	NOT disease
K06217	phoH, phoL; phosphate starvation-inducible protein PhoH and related proteins	09190 Not Included in Pathway or Brite	09193 Unclassified: signaling and cellular processes	99995 Signaling proteins	K06217	-0.466245	0.000999001	0.0041958	NOT disease
K06390	spoIIIAA; stage III sporulation protein AA	09190 Not Included in Pathway or Brite	09193 Unclassified: signaling and cellular processes	99978 Cell growth	K06390	-0.455604	0.000999001	0.0041958	NOT disease
K06394	spoIIIAE; stage III sporulation protein AE	09190 Not Included in Pathway or Brite	09193 Unclassified: signaling and cellular processes	99978 Cell growth	K06394	-0.405387	0.002997	0.010656	NOT disease
K06412	spoVG; stage V sporulation protein G	09190 Not Included in Pathway or Brite	09193 Unclassified: signaling and cellular processes	99978 Cell growth	K06412	-0.398736	0.001998	0.00776496	NOT disease
K06387	spoIIR; stage II sporulation protein R	09190 Not Included in Pathway or Brite	09193 Unclassified: signaling and cellular processes	99978 Cell growth	K06387	-0.383771	0.002997	0.010656	NOT disease
K07166	K07166; ACT domain-containing protein	09190 Not Included in Pathway or Brite	09193 Unclassified: signaling and cellular processes	99995 Signaling proteins	K07166	-0.352843	0.00599401	0.019203	NOT disease
K06374	spmB; spore maturation protein B	09190 Not Included in Pathway or Brite	09193 Unclassified: signaling and cellular processes	99978 Cell growth	K06374	-0.351846	0.00799201	0.0255459	NOT disease
K02039	phoU; phosphate transport system protein	09190 Not Included in Pathway or Brite	09193 Unclassified: signaling and cellular processes	99994 Others	K02039	-0.34852	0.003996	0.0135465	NOT disease
K06381	spoIID; stage II sporulation protein D	09190 Not Included in Pathway or Brite	09193 Unclassified: signaling and cellular processes	99978 Cell growth	K06381	-0.319588	0.00899101	0.0294533	NOT disease
K06373	spmA; spore maturation protein A	09190 Not Included in Pathway or Brite	09193 Unclassified: signaling and cellular processes	99978 Cell growth	K06373	-0.278018	0.027972	0.0747253	NOT disease
K03310	TC.AGCS; alanine or glycine:cation symporter, AGCS family	09190 Not Included in Pathway or Brite	09193 Unclassified: signaling and cellular processes	99977 Transport	K03310	-0.263053	0.022977	0.0641124	NOT disease
K06298	gerM; germination protein M	09190 Not Included in Pathway or Brite	09193 Unclassified: signaling and cellular processes	99978 Cell growth	K06298	-0.229132	0.034965	0.0937441	NOT disease
K03319	TC.DASS; divalent anion:Na+ symporter, DASS family	09190 Not Included in Pathway or Brite	09193 Unclassified: signaling and cellular processes	99977 Transport	K03319	0.107083	0.028971	0.0752858	disease
K06331	cotI; spore coat protein I	09190 Not Included in Pathway or Brite	09193 Unclassified: signaling and cellular processes	99978 Cell growth	K06331	0.117393	0.012987	0.0404434	disease
K02192	bfd; bacterioferritin-associated ferredoxin	09190 Not Included in Pathway or Brite	09193 Unclassified: signaling and cellular processes	99994 Others	K02192	0.118058	0.011988	0.038628	disease
K03293	TC.AAT; amino acid transporter, AAT family	09190 Not Included in Pathway or Brite	09193 Unclassified: signaling and cellular processes	99977 Transport	K03293	0.151979	0.001998	0.00776496	disease
K03300	TC.CITMHS; citrate-Mg2+:H+ or citrate-Ca2+:H+ symporter, CitMHS family	09190 Not Included in Pathway or Brite	09193 Unclassified: signaling and cellular processes	99977 Transport	K03300	0.163951	0.004995	0.0164067	disease
K09767	yajQ; cyclic-di-GMP-binding protein	09190 Not Included in Pathway or Brite	09193 Unclassified: signaling and cellular processes	99995 Signaling proteins	K09767	0.181244	0.000999001	0.0041958	disease
K03316	TC.CPA1; monovalent cation:H+ antiporter, CPA1 family	09190 Not Included in Pathway or Brite	09193 Unclassified: signaling and cellular processes	99977 Transport	K03316	0.21583	0.000999001	0.0041958	disease
K03306	TC.PIT; inorganic phosphate transporter, PiT family	09190 Not Included in Pathway or Brite	09193 Unclassified: signaling and cellular processes	99977 Transport	K03306	0.226472	0.015984	0.0490447	disease
K03311	TC.LIVCS; branched-chain amino acid:cation transporter, LIVCS family	09190 Not Included in Pathway or Brite	09193 Unclassified: signaling and cellular processes	99977 Transport	K03311	0.236116	0.020979	0.0604547	disease
K03457	TC.NCS1; nucleobase:cation symporter-1, NCS1 family	09190 Not Included in Pathway or Brite	09193 Unclassified: signaling and cellular processes	99977 Transport	K03457	0.237446	0.000999001	0.0041958	disease
K07343	tfoX; DNA transformation protein and related proteins	09190 Not Included in Pathway or Brite	09193 Unclassified: signaling and cellular processes	99993 Cell motility	K07343	0.309611	0.000999001	0.0041958	disease
K03294	TC.APA; basic amino acid/polyamine antiporter, APA family	09190 Not Included in Pathway or Brite	09193 Unclassified: signaling and cellular processes	99977 Transport	K03294	0.324909	0.000999001	0.0041958	disease
K07576	K07576; metallo-beta-lactamase family protein	09190 Not Included in Pathway or Brite	09192 Unclassified: genetic information processing	99974 Translation	K07576	-0.554373	0.000999001	0.00585129	NOT disease
K07460	yraN; putative endonuclease	09190 Not Included in Pathway or Brite	09192 Unclassified: genetic information processing	99976 Replication and repair	K07460	-0.527436	0.000999001	0.00585129	NOT disease
K03664	smpB; SsrA-binding protein	09190 Not Included in Pathway or Brite	09192 Unclassified: genetic information processing	99975 Protein processing	K03664	-0.475224	0.000999001	0.00585129	NOT disease
K04096	smf; DNA processing protein	09190 Not Included in Pathway or Brite	09192 Unclassified: genetic information processing	99976 Replication and repair	K04096	-0.404057	0.001998	0.00899101	NOT disease
K07391	comM; magnesium chelatase family protein	09190 Not Included in Pathway or Brite	09192 Unclassified: genetic information processing	99975 Protein processing	K07391	-0.345527	0.00799201	0.0258972	NOT disease
K03630	radC; DNA repair protein RadC	09190 Not Included in Pathway or Brite	09192 Unclassified: genetic information processing	99976 Replication and repair	K03630	-0.293316	0.014985	0.0441558	NOT disease
K03545	tig; trigger factor	09190 Not Included in Pathway or Brite	09192 Unclassified: genetic information processing	99975 Protein processing	K03545	-0.267376	0.031968	0.0823066	NOT disease
K06959	tex; protein Tex	09190 Not Included in Pathway or Brite	09192 Unclassified: genetic information processing	99973 Transcription	K06959	-0.260392	0.036963	0.0894895	NOT disease
K07482	K07482; transposase, IS30 family	09190 Not Included in Pathway or Brite	09192 Unclassified: genetic information processing	99976 Replication and repair	K07482	0.0967742	0.01998	0.0579421	disease
K07741	antB; anti-repressor protein	09190 Not Included in Pathway or Brite	09192 Unclassified: genetic information processing	99973 Transcription	K07741	0.0967742	0.011988	0.0371058	disease
K07474	xtmA; phage terminase small subunit	09190 Not Included in Pathway or Brite	09192 Unclassified: genetic information processing	99976 Replication and repair	K07474	0.113402	0.042957	0.0960539	disease
K07570	GSP13; general stress protein 13	09190 Not Included in Pathway or Brite	09192 Unclassified: genetic information processing	99974 Translation	K07570	0.127369	0.021978	0.0599401	disease
K06909	xtmB; phage terminase large subunit	09190 Not Included in Pathway or Brite	09192 Unclassified: genetic information processing	99976 Replication and repair	K06909	0.129032	0.002997	0.0110798	disease
K02086	dnaD; DNA replication protein	09190 Not Included in Pathway or Brite	09192 Unclassified: genetic information processing	99976 Replication and repair	K02086	0.172265	0.002997	0.0110798	disease
K16509	spxA; regulatory protein spx	09190 Not Included in Pathway or Brite	09192 Unclassified: genetic information processing	99973 Transcription	K16509	0.17559	0.000999001	0.00585129	disease
K07497	K07497; putative transposase	09190 Not Included in Pathway or Brite	09192 Unclassified: genetic information processing	99976 Replication and repair	K07497	0.175923	0.00599401	0.0214785	disease
K06191	nrdH; glutaredoxin-like protein NrdH	09190 Not Included in Pathway or Brite	09192 Unclassified: genetic information processing	99975 Protein processing	K06191	0.193548	0.000999001	0.00585129	disease
K07496	K07496; putative transposase	09190 Not Included in Pathway or Brite	09192 Unclassified: genetic information processing	99976 Replication and repair	K07496	0.271034	0.000999001	0.00585129	disease
K07483	K07483; transposase	09190 Not Included in Pathway or Brite	09192 Unclassified: genetic information processing	99976 Replication and repair	K07483	0.283671	0.001998	0.00899101	disease
K07467	rstA1; phage replication initiation protein	09190 Not Included in Pathway or Brite	09192 Unclassified: genetic information processing	99976 Replication and repair	K07467	0.314599	0.000999001	0.00585129	disease
K03617	rnfA; Na+-translocating ferredoxin:NAD+ oxidoreductase subunit A	09190 Not Included in Pathway or Brite	09191 Unclassified: metabolism	99982 Energy metabolism	K03617	-0.66844	0.000999001	0.0035067	NOT disease
K03613	rnfE; Na+-translocating ferredoxin:NAD+ oxidoreductase subunit E	09190 Not Included in Pathway or Brite	09191 Unclassified: metabolism	99982 Energy metabolism	K03613	-0.66711	0.000999001	0.0035067	NOT disease
K03612	rnfG; Na+-translocating ferredoxin:NAD+ oxidoreductase subunit G	09190 Not Included in Pathway or Brite	09191 Unclassified: metabolism	99982 Energy metabolism	K03612	-0.644829	0.000999001	0.0035067	NOT disease
K00528	fpr; ferredoxin/flavodoxin---NADP+ reductase [EC:1.18.1.2 1.19.1.1]	09190 Not Included in Pathway or Brite	09191 Unclassified: metabolism	99980 Enzymes with EC numbers	K00528	-0.613568	0.000999001	0.0035067	NOT disease
K17759	AIBP, nnrE; NAD(P)H-hydrate epimerase [EC:5.1.99.6]	09190 Not Included in Pathway or Brite	09191 Unclassified: metabolism	99980 Enzymes with EC numbers	K17759	-0.570003	0.000999001	0.0035067	NOT disease
K06379	spoIIAB; stage II sporulation protein AB (anti-sigma F factor) [EC:2.7.11.1]	09190 Not Included in Pathway or Brite	09191 Unclassified: metabolism	99980 Enzymes with EC numbers	K06379	-0.515131	0.000999001	0.0035067	NOT disease
K03614	rnfD; Na+-translocating ferredoxin:NAD+ oxidoreductase subunit D [EC:7.2.1.2]	09190 Not Included in Pathway or Brite	09191 Unclassified: metabolism	99980 Enzymes with EC numbers	K03614	-0.487529	0.000999001	0.0035067	NOT disease
K07447	ruvX; putative holliday junction resolvase [EC:3.1.-.-]	09190 Not Included in Pathway or Brite	09191 Unclassified: metabolism	99980 Enzymes with EC numbers	K07447	-0.475224	0.000999001	0.0035067	NOT disease
K04070	pflX; putative pyruvate formate lyase activating enzyme [EC:1.97.1.4]	09190 Not Included in Pathway or Brite	09191 Unclassified: metabolism	99980 Enzymes with EC numbers	K04070	-0.468906	0.000999001	0.0035067	NOT disease
K06997	yggS, PROSC; PLP dependent protein	09190 Not Included in Pathway or Brite	09191 Unclassified: metabolism	99985 Amino acid metabolism	K06997	-0.466578	0.000999001	0.0035067	NOT disease
K06023	hprK, ptsK; HPr kinase/phosphorylase [EC:2.7.11.- 2.7.4.-]	09190 Not Included in Pathway or Brite	09191 Unclassified: metabolism	99980 Enzymes with EC numbers	K06023	-0.450283	0.000999001	0.0035067	NOT disease
K00537	arsC1, arsC; arsenate reductase (glutaredoxin) [EC:1.20.4.1]	09190 Not Included in Pathway or Brite	09191 Unclassified: metabolism	99980 Enzymes with EC numbers	K00537	-0.437313	0.000999001	0.0035067	NOT disease
K07444	ypsC; putative N6-adenine-specific DNA methylase [EC:2.1.1.-]	09190 Not Included in Pathway or Brite	09191 Unclassified: metabolism	99980 Enzymes with EC numbers	K07444	-0.433987	0.001998	0.00630948	NOT disease
K05810	yfiH; polyphenol oxidase [EC:1.10.3.-]	09190 Not Included in Pathway or Brite	09191 Unclassified: metabolism	99980 Enzymes with EC numbers	K05810	-0.402062	0.001998	0.00630948	NOT disease
K06206	sfsA; sugar fermentation stimulation protein A	09190 Not Included in Pathway or Brite	09191 Unclassified: metabolism	99981 Carbohydrate metabolism	K06206	-0.399069	0.000999001	0.0035067	NOT disease
K06382	spoIIE; stage II sporulation protein E [EC:3.1.3.16]	09190 Not Included in Pathway or Brite	09191 Unclassified: metabolism	99980 Enzymes with EC numbers	K06382	-0.390422	0.000999001	0.0035067	NOT disease
K18672	dacA; diadenylate cyclase [EC:2.7.7.85]	09190 Not Included in Pathway or Brite	09191 Unclassified: metabolism	99980 Enzymes with EC numbers	K18672	-0.34586	0.00599401	0.0154366	NOT disease
K07107	ybgC; acyl-CoA thioester hydrolase [EC:3.1.2.-]	09190 Not Included in Pathway or Brite	09191 Unclassified: metabolism	99980 Enzymes with EC numbers	K07107	-0.341536	0.004995	0.0136675	NOT disease
K03615	rnfC; Na+-translocating ferredoxin:NAD+ oxidoreductase subunit C [EC:7.2.1.2]	09190 Not Included in Pathway or Brite	09191 Unclassified: metabolism	99980 Enzymes with EC numbers	K03615	-0.328567	0.00699301	0.0181685	NOT disease
K09022	ridA, tdcF, RIDA; 2-iminobutanoate/2-iminopropanoate deaminase [EC:3.5.99.10]	09190 Not Included in Pathway or Brite	09191 Unclassified: metabolism	99980 Enzymes with EC numbers	K09022	-0.29265	0.016983	0.0435799	NOT disease
K05919	dfx; superoxide reductase [EC:1.15.1.2]	09190 Not Included in Pathway or Brite	09191 Unclassified: metabolism	99980 Enzymes with EC numbers	K05919	-0.254074	0.03996	0.0802122	NOT disease
K19294	algI; alginate O-acetyltransferase complex protein AlgI	09190 Not Included in Pathway or Brite	09191 Unclassified: metabolism	99986 Glycan metabolism	K19294	-0.24842	0.038961	0.0792255	NOT disease
K01090	E3.1.3.16; protein phosphatase [EC:3.1.3.16]	09190 Not Included in Pathway or Brite	09191 Unclassified: metabolism	99980 Enzymes with EC numbers	K01090	-0.24443	0.046953	0.0906548	NOT disease
K03924	moxR; MoxR-like ATPase [EC:3.6.3.-]	09190 Not Included in Pathway or Brite	09191 Unclassified: metabolism	99980 Enzymes with EC numbers	K03924	-0.220486	0.040959	0.0811618	NOT disease
K07037	pgpH; cyclic-di-AMP phosphodiesterase PgpH [EC:3.1.4.-]	09190 Not Included in Pathway or Brite	09191 Unclassified: metabolism	99980 Enzymes with EC numbers	K07037	-0.207183	0.018981	0.047112	NOT disease
K00185	K00185; prokaryotic molybdopterin-containing oxidoreductase family, membrane subunit	09190 Not Included in Pathway or Brite	09191 Unclassified: metabolism	99982 Energy metabolism	K00185	0.054872	0.0519481	0.0980845	disease
K05796	hydN; electron transport protein HydN	09190 Not Included in Pathway or Brite	09191 Unclassified: metabolism	99982 Energy metabolism	K05796	0.0645161	0.0519481	0.0980845	disease
K18650	pehX; exo-poly-alpha-galacturonosidase [EC:3.2.1.82]	09190 Not Included in Pathway or Brite	09191 Unclassified: metabolism	99980 Enzymes with EC numbers	K18650	0.0645161	0.04995	0.0939591	disease
K00313	fixC; electron transfer flavoprotein-quinone oxidoreductase [EC:1.5.5.-]	09190 Not Included in Pathway or Brite	09191 Unclassified: metabolism	99980 Enzymes with EC numbers	K00313	0.0768208	0.04995	0.0939591	disease
K18704	tarL; CDP-ribitol ribitolphosphotransferase / teichoic acid ribitol-phosphate polymerase [EC:2.7.8.14 2.7.8.47]	09190 Not Included in Pathway or Brite	09191 Unclassified: metabolism	99980 Enzymes with EC numbers	K18704	0.0854672	0.043956	0.0851167	disease
K00612	E2.1.3.-; carbamoyltransferase [EC:2.1.3.-]	09190 Not Included in Pathway or Brite	09191 Unclassified: metabolism	99980 Enzymes with EC numbers	K00612	0.0854672	0.041958	0.0822973	disease
K18702	uctC; CoA:oxalate CoA-transferase [EC:2.8.3.19]	09190 Not Included in Pathway or Brite	09191 Unclassified: metabolism	99980 Enzymes with EC numbers	K18702	0.0854672	0.033966	0.071414	disease
K00219	fadH; 2,4-dienoyl-CoA reductase (NADPH2) [EC:1.3.1.34]	09190 Not Included in Pathway or Brite	09191 Unclassified: metabolism	99980 Enzymes with EC numbers	K00219	0.0861324	0.034965	0.0726197	disease
K10796	prdE; D-proline reductase (dithiol)-stabilizing protein PrdE	09190 Not Included in Pathway or Brite	09191 Unclassified: metabolism	99985 Amino acid metabolism	K10796	0.0861324	0.031968	0.0688223	disease
K10795	prdD; D-proline reductase (dithiol)-stabilizing protein PrdD	09190 Not Included in Pathway or Brite	09191 Unclassified: metabolism	99985 Amino acid metabolism	K10795	0.0861324	0.031968	0.0688223	disease
K10708	frlB; fructoselysine 6-phosphate deglycase [EC:3.5.-.-]	09190 Not Included in Pathway or Brite	09191 Unclassified: metabolism	99980 Enzymes with EC numbers	K10708	0.0861324	0.025974	0.0587623	disease
K06999	K06999; phospholipase/carboxylesterase	09190 Not Included in Pathway or Brite	09191 Unclassified: metabolism	99999 Others	K06999	0.0867975	0.027972	0.061357	disease
K00675	nhoA; N-hydroxyarylamine O-acetyltransferase [EC:2.3.1.118]	09190 Not Included in Pathway or Brite	09191 Unclassified: metabolism	99980 Enzymes with EC numbers	K00675	0.0967742	0.018981	0.047112	disease
K05910	npr; NADH peroxidase [EC:1.11.1.1]	09190 Not Included in Pathway or Brite	09191 Unclassified: metabolism	99980 Enzymes with EC numbers	K05910	0.0967742	0.017982	0.045501	disease
K06605	iolH; myo-inositol catabolism protein IolH	09190 Not Included in Pathway or Brite	09191 Unclassified: metabolism	99981 Carbohydrate metabolism	K06605	0.0967742	0.013986	0.0367681	disease
K17624	engCP, engBF, endoEF; endo-alpha-N-acetylgalactosaminidase [EC:3.2.1.97]	09190 Not Included in Pathway or Brite	09191 Unclassified: metabolism	99980 Enzymes with EC numbers	K17624	0.0967742	0.011988	0.0305694	disease
K08314	fsaB, talC; fructose-6-phosphate aldolase 2 [EC:4.1.2.-]	09190 Not Included in Pathway or Brite	09191 Unclassified: metabolism	99980 Enzymes with EC numbers	K08314	0.0967742	0.010989	0.0275421	disease
K00598	tam; trans-aconitate 2-methyltransferase [EC:2.1.1.144]	09190 Not Included in Pathway or Brite	09191 Unclassified: metabolism	99980 Enzymes with EC numbers	K00598	0.0967742	0.00899101	0.0226008	disease
K04767	acuB; acetoin utilization protein AcuB	09190 Not Included in Pathway or Brite	09191 Unclassified: metabolism	99981 Carbohydrate metabolism	K04767	0.106418	0.031968	0.0688223	disease
K03753	mobB; molybdopterin-guanine dinucleotide biosynthesis adapter protein	09190 Not Included in Pathway or Brite	09191 Unclassified: metabolism	99987 Cofactor metabolism	K03753	0.107416	0.04995	0.0939591	disease
K01133	betC; choline-sulfatase [EC:3.1.6.6]	09190 Not Included in Pathway or Brite	09191 Unclassified: metabolism	99980 Enzymes with EC numbers	K01133	0.107749	0.027972	0.061357	disease
K03928	yvaK; carboxylesterase [EC:3.1.1.1]	09190 Not Included in Pathway or Brite	09191 Unclassified: metabolism	99980 Enzymes with EC numbers	K03928	0.108414	0.020979	0.0481115	disease
K10231	kojP; kojibiose phosphorylase [EC:2.4.1.230]	09190 Not Included in Pathway or Brite	09191 Unclassified: metabolism	99980 Enzymes with EC numbers	K10231	0.111074	0.00599401	0.0154366	disease
K19784	chrR, NQR; chromate reductase, NAD(P)H dehydrogenase (quinone)	09190 Not Included in Pathway or Brite	09191 Unclassified: metabolism	99988 Secondary metabolism	K19784	0.111074	0.003996	0.0112917	disease
K13252	ptcA; putrescine carbamoyltransferase [EC:2.1.3.6]	09190 Not Included in Pathway or Brite	09191 Unclassified: metabolism	99980 Enzymes with EC numbers	K13252	0.118058	0.014985	0.0388647	disease
K13281	uvsE, UVE1; UV DNA damage endonuclease [EC:3.-.-.-]	09190 Not Included in Pathway or Brite	09191 Unclassified: metabolism	99980 Enzymes with EC numbers	K13281	0.118723	0.00899101	0.0226008	disease
K02082	agaS; tagatose-6-phosphate ketose/aldose isomerase [EC:5.-.-.-]	09190 Not Included in Pathway or Brite	09191 Unclassified: metabolism	99980 Enzymes with EC numbers	K02082	0.119388	0.00599401	0.0154366	disease
K07223	yfeX; porphyrinogen peroxidase [EC:1.11.1.-]	09190 Not Included in Pathway or Brite	09191 Unclassified: metabolism	99980 Enzymes with EC numbers	K07223	0.129032	0.004995	0.0136675	disease
K16868	tehB; tellurite methyltransferase [EC:2.1.1.265]	09190 Not Included in Pathway or Brite	09191 Unclassified: metabolism	99980 Enzymes with EC numbers	K16868	0.129032	0.004995	0.0136675	disease
K01727	hysA, hylA, hylB; hyaluronate lyase [EC:4.2.2.1]	09190 Not Included in Pathway or Brite	09191 Unclassified: metabolism	99980 Enzymes with EC numbers	K01727	0.129032	0.003996	0.0112917	disease
K02859	ribT; riboflavin biosynthesis RibT protein	09190 Not Included in Pathway or Brite	09191 Unclassified: metabolism	99987 Cofactor metabolism	K02859	0.129032	0.002997	0.00939061	disease
K14090	echE; ech hydrogenase subunit E	09190 Not Included in Pathway or Brite	09191 Unclassified: metabolism	99982 Energy metabolism	K14090	0.129365	0.01998	0.0472462	disease
K14088	echC; ech hydrogenase subunit C	09190 Not Included in Pathway or Brite	09191 Unclassified: metabolism	99982 Energy metabolism	K14088	0.129365	0.01998	0.0472462	disease
K14086	echA; ech hydrogenase subunit A	09190 Not Included in Pathway or Brite	09191 Unclassified: metabolism	99982 Energy metabolism	K14086	0.129365	0.01998	0.0472462	disease
K10710	frlD; fructoselysine 6-kinase [EC:2.7.1.218]	09190 Not Included in Pathway or Brite	09191 Unclassified: metabolism	99980 Enzymes with EC numbers	K10710	0.132025	0.032967	0.0700966	disease
K12137	hyfB; hydrogenase-4 component B [EC:1.-.-.-]	09190 Not Included in Pathway or Brite	09191 Unclassified: metabolism	99980 Enzymes with EC numbers	K12137	0.138676	0.00999001	0.0251543	disease
K03827	yjaB; putative acetyltransferase [EC:2.3.1.-]	09190 Not Included in Pathway or Brite	09191 Unclassified: metabolism	99980 Enzymes with EC numbers	K03827	0.145993	0.020979	0.0481115	disease
K09773	ppsR; [pyruvate, water dikinase]-phosphate phosphotransferase / [pyruvate, water dikinase] kinase [EC:2.7.4.28 2.7.11.33]	09190 Not Included in Pathway or Brite	09191 Unclassified: metabolism	99980 Enzymes with EC numbers	K09773	0.147323	0.026973	0.0606685	disease
K03478	chbG; chitin disaccharide deacetylase [EC:3.5.1.105]	09190 Not Included in Pathway or Brite	09191 Unclassified: metabolism	99980 Enzymes with EC numbers	K03478	0.147655	0.01998	0.0472462	disease
K01002	mdoB; phosphoglycerol transferase [EC:2.7.8.20]	09190 Not Included in Pathway or Brite	09191 Unclassified: metabolism	99980 Enzymes with EC numbers	K01002	0.147655	0.00699301	0.0181685	disease
K15524	mngB; mannosylglycerate hydrolase [EC:3.2.1.170]	09190 Not Included in Pathway or Brite	09191 Unclassified: metabolism	99980 Enzymes with EC numbers	K15524	0.16129	0.001998	0.00630948	disease
K19504	gfrE; glucoselysine-6-phosphate deglycase	09190 Not Included in Pathway or Brite	09191 Unclassified: metabolism	99981 Carbohydrate metabolism	K19504	0.16129	0.000999001	0.0035067	disease
K00924	E2.7.1.-; kinase [EC:2.7.1.-]	09190 Not Included in Pathway or Brite	09191 Unclassified: metabolism	99980 Enzymes with EC numbers	K00924	0.16129	0.000999001	0.0035067	disease
K12700	rihC; non-specific riboncleoside hydrolase [EC:3.2.-.-]	09190 Not Included in Pathway or Brite	09191 Unclassified: metabolism	99980 Enzymes with EC numbers	K12700	0.16129	0.000999001	0.0035067	disease
K04024	eutJ; ethanolamine utilization protein EutJ	09190 Not Included in Pathway or Brite	09191 Unclassified: metabolism	99985 Amino acid metabolism	K04024	0.161955	0.003996	0.0112917	disease
K00091	E1.1.1.219; dihydroflavonol-4-reductase [EC:1.1.1.219]	09190 Not Included in Pathway or Brite	09191 Unclassified: metabolism	99980 Enzymes with EC numbers	K00091	0.162621	0.013986	0.0367681	disease
K01250	rihA; pyrimidine-specific ribonucleoside hydrolase [EC:3.2.-.-]	09190 Not Included in Pathway or Brite	09191 Unclassified: metabolism	99980 Enzymes with EC numbers	K01250	0.1716	0.000999001	0.0035067	disease
K03929	pnbA; para-nitrobenzyl esterase [EC:3.1.1.-]	09190 Not Included in Pathway or Brite	09191 Unclassified: metabolism	99980 Enzymes with EC numbers	K03929	0.175258	0.003996	0.0112917	disease
K03930	estA; putative tributyrin esterase [EC:3.1.1.-]	09190 Not Included in Pathway or Brite	09191 Unclassified: metabolism	99980 Enzymes with EC numbers	K03930	0.181244	0.000999001	0.0035067	disease
K10672	grdB; glycine reductase complex component B subunit gamma [EC:1.21.4.2]	09190 Not Included in Pathway or Brite	09191 Unclassified: metabolism	99980 Enzymes with EC numbers	K10672	0.183904	0.000999001	0.0035067	disease
K07305	msrB; peptide-methionine (R)-S-oxide reductase [EC:1.8.4.12]	09190 Not Included in Pathway or Brite	09191 Unclassified: metabolism	99980 Enzymes with EC numbers	K07305	0.184569	0.000999001	0.0035067	disease
K17810	asl; D-aspartate ligase [EC:6.3.1.12]	09190 Not Included in Pathway or Brite	09191 Unclassified: metabolism	99980 Enzymes with EC numbers	K17810	0.193216	0.00599401	0.0154366	disease
K03519	coxM, cutM; aerobic carbon-monoxide dehydrogenase medium subunit [EC:1.2.5.3]	09190 Not Included in Pathway or Brite	09191 Unclassified: metabolism	99980 Enzymes with EC numbers	K03519	0.193548	0.001998	0.00630948	disease
K09134	flA; adenosyl-fluoride synthase [EC:2.5.1.63]	09190 Not Included in Pathway or Brite	09191 Unclassified: metabolism	99980 Enzymes with EC numbers	K09134	0.193548	0.000999001	0.0035067	disease
K07313	pphA; serine/threonine protein phosphatase 1 [EC:3.1.3.16]	09190 Not Included in Pathway or Brite	09191 Unclassified: metabolism	99980 Enzymes with EC numbers	K07313	0.200532	0.001998	0.00630948	disease
K09809	tagF; CDP-glycerol glycerophosphotransferase [EC:2.7.8.12]	09190 Not Included in Pathway or Brite	09191 Unclassified: metabolism	99980 Enzymes with EC numbers	K09809	0.211174	0.002997	0.00939061	disease
K00433	cpo; non-heme chloroperoxidase [EC:1.11.1.10]	09190 Not Included in Pathway or Brite	09191 Unclassified: metabolism	99980 Enzymes with EC numbers	K00433	0.212837	0.000999001	0.0035067	disease
K00786	E2.4.-.-; glycosyltransferase [EC:2.4.-.-]	09190 Not Included in Pathway or Brite	09191 Unclassified: metabolism	99980 Enzymes with EC numbers	K00786	0.213834	0.000999001	0.0035067	disease
K03647	nrdI; protein involved in ribonucleotide reduction	09190 Not Included in Pathway or Brite	09191 Unclassified: metabolism	99984 Nucleotide metabolism	K03647	0.215165	0.000999001	0.0035067	disease
K15532	yteR, yesR; unsaturated rhamnogalacturonyl hydrolase [EC:3.2.1.172]	09190 Not Included in Pathway or Brite	09191 Unclassified: metabolism	99980 Enzymes with EC numbers	K15532	0.21982	0.003996	0.0112917	disease
K10709	frlC; fructoselysine 3-epimerase [EC:5.1.3.41]	09190 Not Included in Pathway or Brite	09191 Unclassified: metabolism	99980 Enzymes with EC numbers	K10709	0.225806	0.001998	0.00630948	disease
K18910	dpe, lre; D-psicose/D-tagatose/L-ribulose 3-epimerase [EC:5.1.3.30 5.1.3.31]	09190 Not Included in Pathway or Brite	09191 Unclassified: metabolism	99980 Enzymes with EC numbers	K18910	0.225806	0.000999001	0.0035067	disease
K04844	ycjT; hypothetical glycosyl hydrolase [EC:3.2.1.-]	09190 Not Included in Pathway or Brite	09191 Unclassified: metabolism	99980 Enzymes with EC numbers	K04844	0.225806	0.000999001	0.0035067	disease
K15051	endA; DNA-entry nuclease	09190 Not Included in Pathway or Brite	09191 Unclassified: metabolism	99984 Nucleotide metabolism	K15051	0.228467	0.016983	0.0435799	disease
K03826	yiaC; putative acetyltransferase [EC:2.3.1.-]	09190 Not Included in Pathway or Brite	09191 Unclassified: metabolism	99980 Enzymes with EC numbers	K03826	0.235783	0.002997	0.00939061	disease
K04027	eutM; ethanolamine utilization protein EutM	09190 Not Included in Pathway or Brite	09191 Unclassified: metabolism	99985 Amino acid metabolism	K04027	0.236116	0.000999001	0.0035067	disease
K04030	eutQ; ethanolamine utilization protein EutQ	09190 Not Included in Pathway or Brite	09191 Unclassified: metabolism	99985 Amino acid metabolism	K04030	0.237446	0.000999001	0.0035067	disease
K04023	eutH; ethanolamine transporter	09190 Not Included in Pathway or Brite	09191 Unclassified: metabolism	99985 Amino acid metabolism	K04023	0.237779	0.000999001	0.0035067	disease
K01138	K01138; uncharacterized sulfatase [EC:3.1.6.-]	09190 Not Included in Pathway or Brite	09191 Unclassified: metabolism	99980 Enzymes with EC numbers	K01138	0.240106	0.000999001	0.0035067	disease
K00532	E1.12.7.2; ferredoxin hydrogenase [EC:1.12.7.2]	09190 Not Included in Pathway or Brite	09191 Unclassified: metabolism	99980 Enzymes with EC numbers	K00532	0.246425	0.000999001	0.0035067	disease
K10670	grdA; glycine/sarcosine/betaine reductase complex component A [EC:1.21.4.2 1.21.4.3 1.21.4.4]	09190 Not Included in Pathway or Brite	09191 Unclassified: metabolism	99980 Enzymes with EC numbers	K10670	0.251081	0.001998	0.00630948	disease
K19510	gfrF; fructoselysine-6-phosphate deglycase	09190 Not Included in Pathway or Brite	09191 Unclassified: metabolism	99981 Carbohydrate metabolism	K19510	0.258065	0.000999001	0.0035067	disease
K01066	aes; acetyl esterase [EC:3.1.1.-]	09190 Not Included in Pathway or Brite	09191 Unclassified: metabolism	99980 Enzymes with EC numbers	K01066	0.258065	0.000999001	0.0035067	disease
K02431	fucU, FUOM; L-fucose mutarotase [EC:5.1.3.29]	09190 Not Included in Pathway or Brite	09191 Unclassified: metabolism	99980 Enzymes with EC numbers	K02431	0.260725	0.000999001	0.0035067	disease
K04028	eutN; ethanolamine utilization protein EutN	09190 Not Included in Pathway or Brite	09191 Unclassified: metabolism	99985 Amino acid metabolism	K04028	0.266711	0.001998	0.00630948	disease
K07047	nfdA; N-substituted formamide deformylase [EC:3.5.1.91]	09190 Not Included in Pathway or Brite	09191 Unclassified: metabolism	99980 Enzymes with EC numbers	K07047	0.27303	0.003996	0.0112917	disease
K01215	dexB; glucan 1,6-alpha-glucosidase [EC:3.2.1.70]	09190 Not Included in Pathway or Brite	09191 Unclassified: metabolism	99980 Enzymes with EC numbers	K01215	0.27303	0.000999001	0.0035067	disease
K07304	msrA; peptide-methionine (S)-S-oxide reductase [EC:1.8.4.11]	09190 Not Included in Pathway or Brite	09191 Unclassified: metabolism	99980 Enzymes with EC numbers	K07304	0.273695	0.000999001	0.0035067	disease
K03534	rhaM; L-rhamnose mutarotase [EC:5.1.3.32]	09190 Not Included in Pathway or Brite	09191 Unclassified: metabolism	99980 Enzymes with EC numbers	K03534	0.276355	0.000999001	0.0035067	disease
K05989	ramA; alpha-L-rhamnosidase [EC:3.2.1.40]	09190 Not Included in Pathway or Brite	09191 Unclassified: metabolism	99980 Enzymes with EC numbers	K05989	0.284004	0.000999001	0.0035067	disease
K03830	yafP; putative acetyltransferase [EC:2.3.1.-]	09190 Not Included in Pathway or Brite	09191 Unclassified: metabolism	99980 Enzymes with EC numbers	K03830	0.285667	0.000999001	0.0035067	disease
K04026	eutL; ethanolamine utilization protein EutL	09190 Not Included in Pathway or Brite	09191 Unclassified: metabolism	99985 Amino acid metabolism	K04026	0.290323	0.000999001	0.0035067	disease
K04031	eutS; ethanolamine utilization protein EutS	09190 Not Included in Pathway or Brite	09191 Unclassified: metabolism	99985 Amino acid metabolism	K04031	0.322581	0.000999001	0.0035067	disease
K08234	yaeR; glyoxylase I family protein	09190 Not Included in Pathway or Brite	09191 Unclassified: metabolism	99985 Amino acid metabolism	K08234	0.342202	0.000999001	0.0035067	disease
K04029	eutP; ethanolamine utilization protein EutP	09190 Not Included in Pathway or Brite	09191 Unclassified: metabolism	99985 Amino acid metabolism	K04029	0.373462	0.000999001	0.0035067	disease
K00574	cfa; cyclopropane-fatty-acyl-phospholipid synthase [EC:2.1.1.79]	09190 Not Included in Pathway or Brite	09191 Unclassified: metabolism	99980 Enzymes with EC numbers	K00574	0.374792	0.000999001	0.0035067	disease
K03688	ubiB, aarF; ubiquinone biosynthesis protein	09190 Not Included in Pathway or Brite	09191 Unclassified: metabolism	99987 Cofactor metabolism	K03688	0.386432	0.000999001	0.0035067	disease
K18581	ugl; unsaturated chondroitin disaccharide hydrolase [EC:3.2.1.180]	09190 Not Included in Pathway or Brite	09191 Unclassified: metabolism	99980 Enzymes with EC numbers	K18581	0.398071	0.000999001	0.0035067	disease
K12952	ctpE; cation-transporting P-type ATPase E [EC:3.6.3.-]	09190 Not Included in Pathway or Brite	09191 Unclassified: metabolism	99980 Enzymes with EC numbers	K12952	0.398736	0.000999001	0.0035067	disease
K10254	ohyA, sph; oleate hydratase [EC:4.2.1.53]	09190 Not Included in Pathway or Brite	09191 Unclassified: metabolism	99980 Enzymes with EC numbers	K10254	0.503492	0.000999001	0.0035067	disease
K08303	K08303; putative protease [EC:3.4.-.-]	09160 Human Diseases	09171 Infectious diseases: Bacterial	05120 Epithelial cell signaling in Helicobacter pylori infection [PATH:ko05120]	K08303	-0.637512	0.000999001	0.001998	NOT disease
K03596	lepA; GTP-binding protein LepA	09160 Human Diseases	09171 Infectious diseases: Bacterial	05134 Legionellosis [PATH:ko05134]	K03596	-0.410708	0.001998	0.002664	NOT disease
K11041	eta; exfoliative toxin A/B	09160 Human Diseases	09171 Infectious diseases: Bacterial	05150 Staphylococcus aureus infection [PATH:ko05150]	K11041	0.290988	0.000999001	0.001998	disease
K07192	FLOT; flotillin	09150 Organismal Systems	09152 Endocrine system	04910 Insulin signaling pathway [PATH:ko04910]	K07192	0.209844	0.013986	0.022977	disease
K03671	trxA; thioredoxin 1	09150 Organismal Systems	09151 Immune system	04621 NOD-like receptor signaling pathway [PATH:ko04621]	K03671	-0.217825	0.0729271	0.0739261	NOT disease
K03695	clpB; ATP-dependent Clp protease ATP-binding subunit ClpB	09150 Organismal Systems	09149 Aging	04213 Longevity regulating pathway - multiple species [PATH:ko04213]	K03695	-0.300964	0.016983	0.016983	NOT disease
K01880	GARS, glyS1; glycyl-tRNA synthetase [EC:6.1.1.14]	09120 Genetic Information Processing	09122 Translation	00970 Aminoacyl-tRNA biosynthesis [PATH:ko00970]	K01880	-0.673096	0.000999001	0.00163298	NOT disease
K02970	RP-S21, MRPS21, rpsU; small subunit ribosomal protein S21	09120 Genetic Information Processing	09122 Translation	03010 Ribosome [PATH:ko03010]	K02970	-0.589292	0.000999001	0.00163298	NOT disease
K01886	QARS, glnS; glutaminyl-tRNA synthetase [EC:6.1.1.18]	09120 Genetic Information Processing	09122 Translation	00970 Aminoacyl-tRNA biosynthesis [PATH:ko00970]	K01886	-0.552045	0.000999001	0.00163298	NOT disease
K01866	YARS, tyrS; tyrosyl-tRNA synthetase [EC:6.1.1.1]	09120 Genetic Information Processing	09122 Translation	00970 Aminoacyl-tRNA biosynthesis [PATH:ko00970]	K01866	-0.509145	0.000999001	0.00163298	NOT disease
K02902	RP-L28, MRPL28, rpmB; large subunit ribosomal protein L28	09120 Genetic Information Processing	09122 Translation	03010 Ribosome [PATH:ko03010]	K02902	-0.497173	0.000999001	0.00163298	NOT disease
K01893	NARS, asnS; asparaginyl-tRNA synthetase [EC:6.1.1.22]	09120 Genetic Information Processing	09122 Translation	00970 Aminoacyl-tRNA biosynthesis [PATH:ko00970]	K01893	-0.486864	0.000999001	0.00163298	NOT disease
K02914	RP-L34, MRPL34, rpmH; large subunit ribosomal protein L34	09120 Genetic Information Processing	09122 Translation	03010 Ribosome [PATH:ko03010]	K02914	-0.482208	0.001998	0.00261277	NOT disease
K02931	RP-L5, MRPL5, rplE; large subunit ribosomal protein L5	09120 Genetic Information Processing	09122 Translation	03010 Ribosome [PATH:ko03010]	K02931	-0.481876	0.000999001	0.00163298	NOT disease
K02990	RP-S6, MRPS6, rpsF; small subunit ribosomal protein S6	09120 Genetic Information Processing	09122 Translation	03010 Ribosome [PATH:ko03010]	K02990	-0.47722	0.000999001	0.00163298	NOT disease
K02946	RP-S10, MRPS10, rpsJ; small subunit ribosomal protein S10	09120 Genetic Information Processing	09122 Translation	03010 Ribosome [PATH:ko03010]	K02946	-0.476555	0.000999001	0.00163298	NOT disease
K02935	RP-L7, MRPL12, rplL; large subunit ribosomal protein L7/L12	09120 Genetic Information Processing	09122 Translation	03010 Ribosome [PATH:ko03010]	K02935	-0.476555	0.000999001	0.00163298	NOT disease
K02871	RP-L13, MRPL13, rplM; large subunit ribosomal protein L13	09120 Genetic Information Processing	09122 Translation	03010 Ribosome [PATH:ko03010]	K02871	-0.476555	0.000999001	0.00163298	NOT disease
K03685	rnc, DROSHA, RNT1; ribonuclease III [EC:3.1.26.3]	09120 Genetic Information Processing	09122 Translation	03008 Ribosome biogenesis in eukaryotes [PATH:ko03008]	K03685	-0.475224	0.000999001	0.00163298	NOT disease
K02996	RP-S9, MRPS9, rpsI; small subunit ribosomal protein S9	09120 Genetic Information Processing	09122 Translation	03010 Ribosome [PATH:ko03010]	K02996	-0.475224	0.000999001	0.00163298	NOT disease
K02994	RP-S8, rpsH; small subunit ribosomal protein S8	09120 Genetic Information Processing	09122 Translation	03010 Ribosome [PATH:ko03010]	K02994	-0.475224	0.000999001	0.00163298	NOT disease
K02988	RP-S5, MRPS5, rpsE; small subunit ribosomal protein S5	09120 Genetic Information Processing	09122 Translation	03010 Ribosome [PATH:ko03010]	K02988	-0.475224	0.000999001	0.00163298	NOT disease
K02968	RP-S20, rpsT; small subunit ribosomal protein S20	09120 Genetic Information Processing	09122 Translation	03010 Ribosome [PATH:ko03010]	K02968	-0.475224	0.000999001	0.00163298	NOT disease
K02965	RP-S19, rpsS; small subunit ribosomal protein S19	09120 Genetic Information Processing	09122 Translation	03010 Ribosome [PATH:ko03010]	K02965	-0.475224	0.000999001	0.00163298	NOT disease
K02963	RP-S18, MRPS18, rpsR; small subunit ribosomal protein S18	09120 Genetic Information Processing	09122 Translation	03010 Ribosome [PATH:ko03010]	K02963	-0.475224	0.000999001	0.00163298	NOT disease
K02961	RP-S17, MRPS17, rpsQ; small subunit ribosomal protein S17	09120 Genetic Information Processing	09122 Translation	03010 Ribosome [PATH:ko03010]	K02961	-0.475224	0.000999001	0.00163298	NOT disease
K02959	RP-S16, MRPS16, rpsP; small subunit ribosomal protein S16	09120 Genetic Information Processing	09122 Translation	03010 Ribosome [PATH:ko03010]	K02959	-0.475224	0.000999001	0.00163298	NOT disease
K02956	RP-S15, MRPS15, rpsO; small subunit ribosomal protein S15	09120 Genetic Information Processing	09122 Translation	03010 Ribosome [PATH:ko03010]	K02956	-0.475224	0.000999001	0.00163298	NOT disease
K02952	RP-S13, rpsM; small subunit ribosomal protein S13	09120 Genetic Information Processing	09122 Translation	03010 Ribosome [PATH:ko03010]	K02952	-0.475224	0.000999001	0.00163298	NOT disease
K02950	RP-S12, MRPS12, rpsL; small subunit ribosomal protein S12	09120 Genetic Information Processing	09122 Translation	03010 Ribosome [PATH:ko03010]	K02950	-0.475224	0.000999001	0.00163298	NOT disease
K02948	RP-S11, MRPS11, rpsK; small subunit ribosomal protein S11	09120 Genetic Information Processing	09122 Translation	03010 Ribosome [PATH:ko03010]	K02948	-0.475224	0.000999001	0.00163298	NOT disease
K02939	RP-L9, MRPL9, rplI; large subunit ribosomal protein L9	09120 Genetic Information Processing	09122 Translation	03010 Ribosome [PATH:ko03010]	K02939	-0.475224	0.000999001	0.00163298	NOT disease
K02933	RP-L6, MRPL6, rplF; large subunit ribosomal protein L6	09120 Genetic Information Processing	09122 Translation	03010 Ribosome [PATH:ko03010]	K02933	-0.475224	0.000999001	0.00163298	NOT disease
K02926	RP-L4, MRPL4, rplD; large subunit ribosomal protein L4	09120 Genetic Information Processing	09122 Translation	03010 Ribosome [PATH:ko03010]	K02926	-0.475224	0.000999001	0.00163298	NOT disease
K02916	RP-L35, MRPL35, rpmI; large subunit ribosomal protein L35	09120 Genetic Information Processing	09122 Translation	03010 Ribosome [PATH:ko03010]	K02916	-0.475224	0.000999001	0.00163298	NOT disease
K02906	RP-L3, MRPL3, rplC; large subunit ribosomal protein L3	09120 Genetic Information Processing	09122 Translation	03010 Ribosome [PATH:ko03010]	K02906	-0.475224	0.000999001	0.00163298	NOT disease
K02904	RP-L29, rpmC; large subunit ribosomal protein L29	09120 Genetic Information Processing	09122 Translation	03010 Ribosome [PATH:ko03010]	K02904	-0.475224	0.000999001	0.00163298	NOT disease
K02899	RP-L27, MRPL27, rpmA; large subunit ribosomal protein L27	09120 Genetic Information Processing	09122 Translation	03010 Ribosome [PATH:ko03010]	K02899	-0.475224	0.000999001	0.00163298	NOT disease
K02895	RP-L24, MRPL24, rplX; large subunit ribosomal protein L24	09120 Genetic Information Processing	09122 Translation	03010 Ribosome [PATH:ko03010]	K02895	-0.475224	0.000999001	0.00163298	NOT disease
K02890	RP-L22, MRPL22, rplV; large subunit ribosomal protein L22	09120 Genetic Information Processing	09122 Translation	03010 Ribosome [PATH:ko03010]	K02890	-0.475224	0.000999001	0.00163298	NOT disease
K02887	RP-L20, MRPL20, rplT; large subunit ribosomal protein L20	09120 Genetic Information Processing	09122 Translation	03010 Ribosome [PATH:ko03010]	K02887	-0.475224	0.000999001	0.00163298	NOT disease
K02886	RP-L2, MRPL2, rplB; large subunit ribosomal protein L2	09120 Genetic Information Processing	09122 Translation	03010 Ribosome [PATH:ko03010]	K02886	-0.475224	0.000999001	0.00163298	NOT disease
K02881	RP-L18, MRPL18, rplR; large subunit ribosomal protein L18	09120 Genetic Information Processing	09122 Translation	03010 Ribosome [PATH:ko03010]	K02881	-0.475224	0.000999001	0.00163298	NOT disease
K02879	RP-L17, MRPL17, rplQ; large subunit ribosomal protein L17	09120 Genetic Information Processing	09122 Translation	03010 Ribosome [PATH:ko03010]	K02879	-0.475224	0.000999001	0.00163298	NOT disease
K02878	RP-L16, MRPL16, rplP; large subunit ribosomal protein L16	09120 Genetic Information Processing	09122 Translation	03010 Ribosome [PATH:ko03010]	K02878	-0.475224	0.000999001	0.00163298	NOT disease
K02876	RP-L15, MRPL15, rplO; large subunit ribosomal protein L15	09120 Genetic Information Processing	09122 Translation	03010 Ribosome [PATH:ko03010]	K02876	-0.475224	0.000999001	0.00163298	NOT disease
K02874	RP-L14, MRPL14, rplN; large subunit ribosomal protein L14	09120 Genetic Information Processing	09122 Translation	03010 Ribosome [PATH:ko03010]	K02874	-0.475224	0.000999001	0.00163298	NOT disease
K02867	RP-L11, MRPL11, rplK; large subunit ribosomal protein L11	09120 Genetic Information Processing	09122 Translation	03010 Ribosome [PATH:ko03010]	K02867	-0.475224	0.000999001	0.00163298	NOT disease
K02864	RP-L10, MRPL10, rplJ; large subunit ribosomal protein L10	09120 Genetic Information Processing	09122 Translation	03010 Ribosome [PATH:ko03010]	K02864	-0.475224	0.000999001	0.00163298	NOT disease
K02863	RP-L1, MRPL1, rplA; large subunit ribosomal protein L1	09120 Genetic Information Processing	09122 Translation	03010 Ribosome [PATH:ko03010]	K02863	-0.475224	0.000999001	0.00163298	NOT disease
K01892	HARS, hisS; histidyl-tRNA synthetase [EC:6.1.1.21]	09120 Genetic Information Processing	09122 Translation	00970 Aminoacyl-tRNA biosynthesis [PATH:ko00970]	K01892	-0.475224	0.000999001	0.00163298	NOT disease
K01889	FARSA, pheS; phenylalanyl-tRNA synthetase alpha chain [EC:6.1.1.20]	09120 Genetic Information Processing	09122 Translation	00970 Aminoacyl-tRNA biosynthesis [PATH:ko00970]	K01889	-0.475224	0.000999001	0.00163298	NOT disease
K02888	RP-L21, MRPL21, rplU; large subunit ribosomal protein L21	09120 Genetic Information Processing	09122 Translation	03010 Ribosome [PATH:ko03010]	K02888	-0.475224	0.000999001	0.00163298	NOT disease
K02892	RP-L23, MRPL23, rplW; large subunit ribosomal protein L23	09120 Genetic Information Processing	09122 Translation	03010 Ribosome [PATH:ko03010]	K02892	-0.473894	0.000999001	0.00163298	NOT disease
K01867	WARS, trpS; tryptophanyl-tRNA synthetase [EC:6.1.1.2]	09120 Genetic Information Processing	09122 Translation	00970 Aminoacyl-tRNA biosynthesis [PATH:ko00970]	K01867	-0.473894	0.000999001	0.00163298	NOT disease
K02992	RP-S7, MRPS7, rpsG; small subunit ribosomal protein S7	09120 Genetic Information Processing	09122 Translation	03010 Ribosome [PATH:ko03010]	K02992	-0.473894	0.000999001	0.00163298	NOT disease
K01870	IARS, ileS; isoleucyl-tRNA synthetase [EC:6.1.1.5]	09120 Genetic Information Processing	09122 Translation	00970 Aminoacyl-tRNA biosynthesis [PATH:ko00970]	K01870	-0.472564	0.000999001	0.00163298	NOT disease
K02967	RP-S2, MRPS2, rpsB; small subunit ribosomal protein S2	09120 Genetic Information Processing	09122 Translation	03010 Ribosome [PATH:ko03010]	K02967	-0.467908	0.000999001	0.00163298	NOT disease
K02909	RP-L31, rpmE; large subunit ribosomal protein L31	09120 Genetic Information Processing	09122 Translation	03010 Ribosome [PATH:ko03010]	K02909	-0.441304	0.001998	0.00261277	NOT disease
K02884	RP-L19, MRPL19, rplS; large subunit ribosomal protein L19	09120 Genetic Information Processing	09122 Translation	03010 Ribosome [PATH:ko03010]	K02884	-0.441304	0.001998	0.00261277	NOT disease
K02986	RP-S4, rpsD; small subunit ribosomal protein S4	09120 Genetic Information Processing	09122 Translation	03010 Ribosome [PATH:ko03010]	K02986	-0.423346	0.001998	0.00261277	NOT disease
K02907	RP-L30, MRPL30, rpmD; large subunit ribosomal protein L30	09120 Genetic Information Processing	09122 Translation	03010 Ribosome [PATH:ko03010]	K02907	-0.422015	0.001998	0.00261277	NOT disease
K02911	RP-L32, MRPL32, rpmF; large subunit ribosomal protein L32	09120 Genetic Information Processing	09122 Translation	03010 Ribosome [PATH:ko03010]	K02911	-0.416029	0.001998	0.00261277	NOT disease
K02982	RP-S3, rpsC; small subunit ribosomal protein S3	09120 Genetic Information Processing	09122 Translation	03010 Ribosome [PATH:ko03010]	K02982	-0.412704	0.001998	0.00261277	NOT disease
K01875	SARS, serS; seryl-tRNA synthetase [EC:6.1.1.11]	09120 Genetic Information Processing	09122 Translation	00970 Aminoacyl-tRNA biosynthesis [PATH:ko00970]	K01875	-0.411373	0.001998	0.00261277	NOT disease
K01883	CARS, cysS; cysteinyl-tRNA synthetase [EC:6.1.1.16]	09120 Genetic Information Processing	09122 Translation	00970 Aminoacyl-tRNA biosynthesis [PATH:ko00970]	K01883	-0.405387	0.001998	0.00261277	NOT disease
K04567	KARS, lysS; lysyl-tRNA synthetase, class II [EC:6.1.1.6]	09120 Genetic Information Processing	09122 Translation	00970 Aminoacyl-tRNA biosynthesis [PATH:ko00970]	K04567	-0.392418	0.001998	0.00261277	NOT disease
K01890	FARSB, pheT; phenylalanyl-tRNA synthetase beta chain [EC:6.1.1.20]	09120 Genetic Information Processing	09122 Translation	00970 Aminoacyl-tRNA biosynthesis [PATH:ko00970]	K01890	-0.387429	0.001998	0.00261277	NOT disease
K02954	RP-S14, MRPS14, rpsN; small subunit ribosomal protein S14	09120 Genetic Information Processing	09122 Translation	03010 Ribosome [PATH:ko03010]	K02954	-0.379448	0.001998	0.00261277	NOT disease
K01876	aspS; aspartyl-tRNA synthetase [EC:6.1.1.12]	09120 Genetic Information Processing	09122 Translation	00970 Aminoacyl-tRNA biosynthesis [PATH:ko00970]	K01876	-0.353508	0.002997	0.00385978	NOT disease
K00974	cca; tRNA nucleotidyltransferase (CCA-adding enzyme) [EC:2.7.7.72 3.1.3.- 3.1.4.-]	09120 Genetic Information Processing	09122 Translation	03013 RNA transport [PATH:ko03013]	K00974	-0.352178	0.003996	0.00506956	NOT disease
K01869	LARS, leuS; leucyl-tRNA synthetase [EC:6.1.1.4]	09120 Genetic Information Processing	09122 Translation	00970 Aminoacyl-tRNA biosynthesis [PATH:ko00970]	K01869	-0.340871	0.00799201	0.00970458	NOT disease
K01872	AARS, alaS; alanyl-tRNA synthetase [EC:6.1.1.7]	09120 Genetic Information Processing	09122 Translation	00970 Aminoacyl-tRNA biosynthesis [PATH:ko00970]	K01872	-0.265381	0.027972	0.0332344	NOT disease
K02913	RP-L33, MRPL33, rpmG; large subunit ribosomal protein L33	09120 Genetic Information Processing	09122 Translation	03010 Ribosome [PATH:ko03010]	K02913	-0.255071	0.028971	0.0339383	NOT disease
K07590	RP-L7A, rplGB; large subunit ribosomal protein L7A	09120 Genetic Information Processing	09122 Translation	03010 Ribosome [PATH:ko03010]	K07590	-0.190555	0.032967	0.0380031	NOT disease
K04566	lysK; lysyl-tRNA synthetase, class I [EC:6.1.1.6]	09120 Genetic Information Processing	09122 Translation	00970 Aminoacyl-tRNA biosynthesis [PATH:ko00970]	K04566	0.0645161	0.0629371	0.0735346	disease
K09698	gltX; nondiscriminating glutamyl-tRNA synthetase [EC:6.1.1.24]	09120 Genetic Information Processing	09122 Translation	00970 Aminoacyl-tRNA biosynthesis [PATH:ko00970]	K09698	0.165281	0.001998	0.00261277	disease
K01879	glyS; glycyl-tRNA synthetase beta chain [EC:6.1.1.14]	09120 Genetic Information Processing	09122 Translation	00970 Aminoacyl-tRNA biosynthesis [PATH:ko00970]	K01879	0.207848	0.004995	0.00615327	disease
K01878	glyQ; glycyl-tRNA synthetase alpha chain [EC:6.1.1.14]	09120 Genetic Information Processing	09122 Translation	00970 Aminoacyl-tRNA biosynthesis [PATH:ko00970]	K01878	0.207848	0.004995	0.00615327	disease
K09759	aspC, aspS; nondiscriminating aspartyl-tRNA synthetase [EC:6.1.1.23]	09120 Genetic Information Processing	09122 Translation	00970 Aminoacyl-tRNA biosynthesis [PATH:ko00970]	K09759	0.376122	0.000999001	0.00163298	disease
K07177	K07177; Lon-like protease	09140 Cellular Processes	09145 Cellular community - prokaryotes	02024 Quorum sensing [PATH:ko02024]	K07177	0.183904	0.000999001	0.00474525	disease
K02054	ABC.SP.P1; putative spermidine/putrescine transport system permease protein	09140 Cellular Processes	09145 Cellular community - prokaryotes	02024 Quorum sensing [PATH:ko02024]	K02054	0.225806	0.000999001	0.00474525	disease
K02052	ABC.SP.A; putative spermidine/putrescine transport system ATP-binding protein	09140 Cellular Processes	09145 Cellular community - prokaryotes	02024 Quorum sensing [PATH:ko02024]	K02052	0.241769	0.002997	0.0113886	disease
K02055	ABC.SP.S; putative spermidine/putrescine transport system substrate-binding protein	09140 Cellular Processes	09145 Cellular community - prokaryotes	02024 Quorum sensing [PATH:ko02024]	K02055	0.322248	0.000999001	0.00474525	disease
K02053	ABC.SP.P; putative spermidine/putrescine transport system permease protein	09140 Cellular Processes	09145 Cellular community - prokaryotes	02024 Quorum sensing [PATH:ko02024]	K02053	0.324243	0.000999001	0.00474525	disease
K11749	rseP; regulator of sigma E protease [EC:3.4.24.-]	09140 Cellular Processes	09143 Cell growth and death	04112 Cell cycle - Caulobacter [PATH:ko04112]	K11749	-0.528434	0.000999001	0.00549451	NOT disease
K01338	lon; ATP-dependent Lon protease [EC:3.4.21.53]	09140 Cellular Processes	09143 Cell growth and death	04112 Cell cycle - Caulobacter [PATH:ko04112]	K01338	-0.426671	0.000999001	0.00549451	NOT disease
K03531	ftsZ; cell division protein FtsZ	09140 Cellular Processes	09143 Cell growth and death	04112 Cell cycle - Caulobacter [PATH:ko04112]	K03531	-0.415364	0.001998	0.00765901	NOT disease
K03767	PPIA; peptidyl-prolyl cis-trans isomerase A (cyclophilin A) [EC:5.2.1.8]	09140 Cellular Processes	09143 Cell growth and death	04217 Necroptosis [PATH:ko04217]	K03767	0.17426	0.002997	0.00899101	disease
K02408	fliE; flagellar hook-basal body complex protein FliE	09140 Cellular Processes	09142 Cell motility	02040 Flagellar assembly [PATH:ko02040]	K02408	-0.42268	0.000999001	0.026973	NOT disease
K02422	fliS; flagellar protein FliS	09140 Cellular Processes	09142 Cell motility	02040 Flagellar assembly [PATH:ko02040]	K02422	-0.372464	0.001998	0.026973	NOT disease
K02416	fliM; flagellar motor switch protein FliM	09140 Cellular Processes	09142 Cell motility	02030 Bacterial chemotaxis [PATH:ko02030]	K02416	-0.366811	0.003996	0.036963	NOT disease
K02557	motB; chemotaxis protein MotB	09140 Cellular Processes	09142 Cell motility	02030 Bacterial chemotaxis [PATH:ko02030]	K02557	-0.365148	0.004995	0.0198373	NOT disease
K02388	flgC; flagellar basal-body rod protein FlgC	09140 Cellular Processes	09142 Cell motility	02040 Flagellar assembly [PATH:ko02040]	K02388	-0.352511	0.004995	0.0198373	NOT disease
K02392	flgG; flagellar basal-body rod protein FlgG	09140 Cellular Processes	09142 Cell motility	02040 Flagellar assembly [PATH:ko02040]	K02392	-0.352511	0.004995	0.0198373	NOT disease
K02412	fliI; flagellum-specific ATP synthase [EC:3.6.3.50]	09140 Cellular Processes	09142 Cell motility	02040 Flagellar assembly [PATH:ko02040]	K02412	-0.351181	0.004995	0.0198373	NOT disease
K02421	fliR; flagellar biosynthetic protein FliR	09140 Cellular Processes	09142 Cell motility	02040 Flagellar assembly [PATH:ko02040]	K02421	-0.340871	0.00599401	0.0207293	NOT disease
K02401	flhB; flagellar biosynthetic protein FlhB	09140 Cellular Processes	09142 Cell motility	02040 Flagellar assembly [PATH:ko02040]	K02401	-0.325906	0.00799201	0.021978	NOT disease
K02417	fliNY, fliN; flagellar motor switch protein FliN/FliY	09140 Cellular Processes	09142 Cell motility	02030 Bacterial chemotaxis [PATH:ko02030]	K02417	-0.324576	0.00799201	0.021978	NOT disease
K02420	fliQ; flagellar biosynthetic protein FliQ	09140 Cellular Processes	09142 Cell motility	02040 Flagellar assembly [PATH:ko02040]	K02420	-0.324576	0.011988	0.0278888	NOT disease
K02410	fliG; flagellar motor switch protein FliG	09140 Cellular Processes	09142 Cell motility	02030 Bacterial chemotaxis [PATH:ko02030]	K02410	-0.316595	0.00999001	0.024975	NOT disease
K02419	fliP; flagellar biosynthetic protein FliP	09140 Cellular Processes	09142 Cell motility	02040 Flagellar assembly [PATH:ko02040]	K02419	-0.315929	0.013986	0.0300469	NOT disease
K02400	flhA; flagellar biosynthesis protein FlhA	09140 Cellular Processes	09142 Cell motility	02040 Flagellar assembly [PATH:ko02040]	K02400	-0.282009	0.021978	0.0378996	NOT disease
K02387	flgB; flagellar basal-body rod protein FlgB	09140 Cellular Processes	09142 Cell motility	02040 Flagellar assembly [PATH:ko02040]	K02387	-0.272032	0.020979	0.038628	NOT disease
K02390	flgE; flagellar hook protein FlgE	09140 Cellular Processes	09142 Cell motility	02040 Flagellar assembly [PATH:ko02040]	K02390	-0.271367	0.017982	0.0356072	NOT disease
K03411	cheD; chemotaxis protein CheD [EC:3.5.1.44]	09140 Cellular Processes	09142 Cell motility	02030 Bacterial chemotaxis [PATH:ko02030]	K03411	-0.233788	0.034965	0.0508439	NOT disease
K03410	cheC; chemotaxis protein CheC	09140 Cellular Processes	09142 Cell motility	02030 Bacterial chemotaxis [PATH:ko02030]	K03410	-0.233788	0.037962	0.0522478	NOT disease
K02389	flgD; flagellar basal-body rod modification protein FlgD	09140 Cellular Processes	09142 Cell motility	02040 Flagellar assembly [PATH:ko02040]	K02389	-0.218158	0.023976	0.0394312	NOT disease
K02409	fliF; flagellar M-ring protein FliF	09140 Cellular Processes	09142 Cell motility	02040 Flagellar assembly [PATH:ko02040]	K02409	-0.215165	0.024975	0.0387945	NOT disease
K02396	flgK; flagellar hook-associated protein 1 FlgK	09140 Cellular Processes	09142 Cell motility	02040 Flagellar assembly [PATH:ko02040]	K02396	-0.2002	0.048951	0.0650778	NOT disease
K02413	fliJ; flagellar FliJ protein	09140 Cellular Processes	09142 Cell motility	02040 Flagellar assembly [PATH:ko02040]	K02413	-0.159295	0.0559441	0.0712015	NOT disease
K04565	SOD1; superoxide dismutase, Cu-Zn family [EC:1.15.1.1]	09140 Cellular Processes	09141 Transport and catabolism	04146 Peroxisome [PATH:ko04146]	K04565	0.198537	0.002997	0.002997	disease
K06902	UMF1; MFS transporter, UMF1 family	09140 Cellular Processes	09141 Transport and catabolism	04138 Autophagy - yeast [PATH:ko04138]	K06902	0.241104	0.002997	0.002997	disease
K09811	ftsX; cell division transport system permease protein	09130 Environmental Information Processing	09131 Membrane transport	02010 ABC transporters [PATH:ko02010]	K09811	-0.512471	0.001998	0.00992341	NOT disease
K09812	ftsE; cell division transport system ATP-binding protein	09130 Environmental Information Processing	09131 Membrane transport	02010 ABC transporters [PATH:ko02010]	K09812	-0.450283	0.001998	0.00992341	NOT disease
K11070	potC; spermidine/putrescine transport system permease protein	09130 Environmental Information Processing	09131 Membrane transport	02010 ABC transporters [PATH:ko02010]	K11070	-0.412704	0.000999001	0.00661244	NOT disease
K09817	znuC; zinc transport system ATP-binding protein [EC:3.6.3.-]	09130 Environmental Information Processing	09131 Membrane transport	02010 ABC transporters [PATH:ko02010]	K09817	-0.406385	0.000999001	0.00661244	NOT disease
K11072	potA; spermidine/putrescine transport system ATP-binding protein [EC:3.6.3.31]	09130 Environmental Information Processing	09131 Membrane transport	02010 ABC transporters [PATH:ko02010]	K11072	-0.37712	0.004995	0.0174112	NOT disease
K09816	znuB; zinc transport system permease protein	09130 Environmental Information Processing	09131 Membrane transport	02010 ABC transporters [PATH:ko02010]	K09816	-0.372464	0.002997	0.0122933	NOT disease
K11071	potB; spermidine/putrescine transport system permease protein	09130 Environmental Information Processing	09131 Membrane transport	02010 ABC transporters [PATH:ko02010]	K11071	-0.358497	0.00699301	0.0224456	NOT disease
K02037	pstC; phosphate transport system permease protein	09130 Environmental Information Processing	09131 Membrane transport	02010 ABC transporters [PATH:ko02010]	K02037	-0.346192	0.004995	0.0174112	NOT disease
K02038	pstA; phosphate transport system permease protein	09130 Environmental Information Processing	09131 Membrane transport	02010 ABC transporters [PATH:ko02010]	K02038	-0.346192	0.004995	0.0174112	NOT disease
K11069	potD; spermidine/putrescine transport system substrate-binding protein	09130 Environmental Information Processing	09131 Membrane transport	02010 ABC transporters [PATH:ko02010]	K11069	-0.327569	0.00799201	0.0241958	NOT disease
K01998	livM; branched-chain amino acid transport system permease protein	09130 Environmental Information Processing	09131 Membrane transport	02010 ABC transporters [PATH:ko02010]	K01998	-0.320253	0.00899101	0.0270673	NOT disease
K02016	ABC.FEV.S; iron complex transport system substrate-binding protein	09130 Environmental Information Processing	09131 Membrane transport	02010 ABC transporters [PATH:ko02010]	K02016	-0.315264	0.00799201	0.0241958	NOT disease
K01997	livH; branched-chain amino acid transport system permease protein	09130 Environmental Information Processing	09131 Membrane transport	02010 ABC transporters [PATH:ko02010]	K01997	-0.312604	0.010989	0.0329855	NOT disease
K01995	livG; branched-chain amino acid transport system ATP-binding protein	09130 Environmental Information Processing	09131 Membrane transport	02010 ABC transporters [PATH:ko02010]	K01995	-0.301297	0.013986	0.0368975	NOT disease
K01996	livF; branched-chain amino acid transport system ATP-binding protein	09130 Environmental Information Processing	09131 Membrane transport	02010 ABC transporters [PATH:ko02010]	K01996	-0.301297	0.013986	0.0368975	NOT disease
K01999	livK; branched-chain amino acid transport system substrate-binding protein	09130 Environmental Information Processing	09131 Membrane transport	02010 ABC transporters [PATH:ko02010]	K01999	-0.294978	0.013986	0.0368975	NOT disease
K02013	ABC.FEV.A; iron complex transport system ATP-binding protein [EC:3.6.3.34]	09130 Environmental Information Processing	09131 Membrane transport	02010 ABC transporters [PATH:ko02010]	K02013	-0.280346	0.015984	0.0381168	NOT disease
K02040	pstS; phosphate transport system substrate-binding protein	09130 Environmental Information Processing	09131 Membrane transport	02010 ABC transporters [PATH:ko02010]	K02040	-0.249085	0.040959	0.0756685	NOT disease
K02017	modC; molybdate transport system ATP-binding protein [EC:3.6.3.29]	09130 Environmental Information Processing	09131 Membrane transport	02010 ABC transporters [PATH:ko02010]	K02017	-0.241437	0.038961	0.0730211	NOT disease
K09810	lolD; lipoprotein-releasing system ATP-binding protein [EC:3.6.3.-]	09130 Environmental Information Processing	09131 Membrane transport	02010 ABC transporters [PATH:ko02010]	K09810	-0.134021	0.0519481	0.089542	NOT disease
K07091	lptF; lipopolysaccharide export system permease protein	09130 Environmental Information Processing	09131 Membrane transport	02010 ABC transporters [PATH:ko02010]	K07091	-0.134021	0.0519481	0.089542	NOT disease
K09808	lolC_E; lipoprotein-releasing system permease protein	09130 Environmental Information Processing	09131 Membrane transport	02010 ABC transporters [PATH:ko02010]	K09808	-0.134021	0.0519481	0.089542	NOT disease
K10237	thuF, sugA; trehalose/maltose transport system permease protein	09130 Environmental Information Processing	09131 Membrane transport	02010 ABC transporters [PATH:ko02010]	K10237	0.0645161	0.0559441	0.0957656	disease
K10537	araF; L-arabinose transport system substrate-binding protein	09130 Environmental Information Processing	09131 Membrane transport	02010 ABC transporters [PATH:ko02010]	K10537	0.0645161	0.0549451	0.0949251	disease
K16959	tcyM; L-cystine transport system permease protein	09130 Environmental Information Processing	09131 Membrane transport	02010 ABC transporters [PATH:ko02010]	K16959	0.0645161	0.0539461	0.0936841	disease
K16958	tcyL; L-cystine transport system permease protein	09130 Environmental Information Processing	09131 Membrane transport	02010 ABC transporters [PATH:ko02010]	K16958	0.0645161	0.0539461	0.0936841	disease
K16957	tcyK; L-cystine transport system substrate-binding protein	09130 Environmental Information Processing	09131 Membrane transport	02010 ABC transporters [PATH:ko02010]	K16957	0.0645161	0.0539461	0.0936841	disease
K16202	dppD; dipeptide transport system ATP-binding protein	09130 Environmental Information Processing	09131 Membrane transport	02010 ABC transporters [PATH:ko02010]	K16202	0.0645161	0.0529471	0.0925221	disease
K17331	dasC; N,N'-diacetylchitobiose transport system permease protein	09130 Environmental Information Processing	09131 Membrane transport	02010 ABC transporters [PATH:ko02010]	K17331	0.0645161	0.048951	0.0857186	disease
K15586	nikC; nickel transport system permease protein	09130 Environmental Information Processing	09131 Membrane transport	02010 ABC transporters [PATH:ko02010]	K15586	0.0681743	0.048951	0.0857186	disease
K17241	aguE; alpha-1,4-digalacturonate transport system substrate-binding protein	09130 Environmental Information Processing	09131 Membrane transport	02010 ABC transporters [PATH:ko02010]	K17241	0.0768208	0.038961	0.0730211	disease
K18104	abcA, bmrA; ATP-binding cassette, subfamily B, bacterial AbcA/BmrA [EC:7.6.2.2]	09130 Environmental Information Processing	09131 Membrane transport	02010 ABC transporters [PATH:ko02010]	K18104	0.078151	0.018981	0.0408293	disease
K17243	aguG; alpha-1,4-digalacturonate transport system permease protein	09130 Environmental Information Processing	09131 Membrane transport	02010 ABC transporters [PATH:ko02010]	K17243	0.078151	0.015984	0.0381168	disease
K15584	nikA; nickel transport system substrate-binding protein	09130 Environmental Information Processing	09131 Membrane transport	02010 ABC transporters [PATH:ko02010]	K15584	0.0854672	0.045954	0.0819625	disease
K13891	gsiD; glutathione transport system permease protein	09130 Environmental Information Processing	09131 Membrane transport	02010 ABC transporters [PATH:ko02010]	K13891	0.0861324	0.02997	0.0608766	disease
K13890	gsiC; glutathione transport system permease protein	09130 Environmental Information Processing	09131 Membrane transport	02010 ABC transporters [PATH:ko02010]	K13890	0.0861324	0.02997	0.0608766	disease
K11706	mtsB; iron/zinc/manganese/copper transport system ATP-binding protein	09130 Environmental Information Processing	09131 Membrane transport	02010 ABC transporters [PATH:ko02010]	K11706	0.0967742	0.015984	0.0381168	disease
K11705	mtsC; iron/zinc/manganese/copper transport system permease protein	09130 Environmental Information Processing	09131 Membrane transport	02010 ABC transporters [PATH:ko02010]	K11705	0.0967742	0.015984	0.0381168	disease
K11704	mtsA; iron/zinc/manganese/copper transport system substrate-binding protein	09130 Environmental Information Processing	09131 Membrane transport	02010 ABC transporters [PATH:ko02010]	K11704	0.0967742	0.015984	0.0381168	disease
K11963	urtE; urea transport system ATP-binding protein	09130 Environmental Information Processing	09131 Membrane transport	02010 ABC transporters [PATH:ko02010]	K11963	0.0967742	0.014985	0.0375836	disease
K11961	urtC; urea transport system permease protein	09130 Environmental Information Processing	09131 Membrane transport	02010 ABC transporters [PATH:ko02010]	K11961	0.0967742	0.014985	0.0375836	disease
K11962	urtD; urea transport system ATP-binding protein	09130 Environmental Information Processing	09131 Membrane transport	02010 ABC transporters [PATH:ko02010]	K11962	0.0967742	0.014985	0.0375836	disease
K11960	urtB; urea transport system permease protein	09130 Environmental Information Processing	09131 Membrane transport	02010 ABC transporters [PATH:ko02010]	K11960	0.0967742	0.014985	0.0375836	disease
K11959	urtA; urea transport system substrate-binding protein	09130 Environmental Information Processing	09131 Membrane transport	02010 ABC transporters [PATH:ko02010]	K11959	0.0967742	0.014985	0.0375836	disease
K10562	rhaT; rhamnose transport system ATP-binding protein [EC:3.6.3.17]	09130 Environmental Information Processing	09131 Membrane transport	02010 ABC transporters [PATH:ko02010]	K10562	0.0967742	0.011988	0.0347021	disease
K10561	rhaQ; rhamnose transport system permease protein	09130 Environmental Information Processing	09131 Membrane transport	02010 ABC transporters [PATH:ko02010]	K10561	0.0967742	0.011988	0.0347021	disease
K10560	rhaP; rhamnose transport system permease protein	09130 Environmental Information Processing	09131 Membrane transport	02010 ABC transporters [PATH:ko02010]	K10560	0.0967742	0.011988	0.0347021	disease
K17246	chiG; putative chitobiose transport system permease protein	09130 Environmental Information Processing	09131 Membrane transport	02010 ABC transporters [PATH:ko02010]	K17246	0.0967742	0.00899101	0.0270673	disease
K10539	araG; L-arabinose transport system ATP-binding protein [EC:3.6.3.17]	09130 Environmental Information Processing	09131 Membrane transport	02010 ABC transporters [PATH:ko02010]	K10539	0.0967742	0.00699301	0.0224456	disease
K10192	togB; oligogalacturonide transport system substrate-binding protein	09130 Environmental Information Processing	09131 Membrane transport	02010 ABC transporters [PATH:ko02010]	K10192	0.0974393	0.031968	0.0632454	disease
K02002	proX; glycine betaine/proline transport system substrate-binding protein	09130 Environmental Information Processing	09131 Membrane transport	02010 ABC transporters [PATH:ko02010]	K02002	0.107083	0.018981	0.0408293	disease
K02000	proV; glycine betaine/proline transport system ATP-binding protein [EC:3.6.3.32]	09130 Environmental Information Processing	09131 Membrane transport	02010 ABC transporters [PATH:ko02010]	K02000	0.107083	0.018981	0.0408293	disease
K17236	araQ; arabinosaccharide transport system permease protein	09130 Environmental Information Processing	09131 Membrane transport	02010 ABC transporters [PATH:ko02010]	K17236	0.108414	0.016983	0.0385425	disease
K17234	araN; arabinosaccharide transport system substrate-binding protein	09130 Environmental Information Processing	09131 Membrane transport	02010 ABC transporters [PATH:ko02010]	K17234	0.108414	0.016983	0.0385425	disease
K17235	araP; arabinosaccharide transport system permease protein	09130 Environmental Information Processing	09131 Membrane transport	02010 ABC transporters [PATH:ko02010]	K17235	0.108414	0.016983	0.0385425	disease
K10010	tcyC, yecC; L-cystine transport system ATP-binding protein [EC:7.4.2.1]	09130 Environmental Information Processing	09131 Membrane transport	02010 ABC transporters [PATH:ko02010]	K10010	0.108414	0.013986	0.0368975	disease
K10194	togN; oligogalacturonide transport system permease protein	09130 Environmental Information Processing	09131 Membrane transport	02010 ABC transporters [PATH:ko02010]	K10194	0.108414	0.00899101	0.0270673	disease
K17206	xltB; putative xylitol transport system permease protein	09130 Environmental Information Processing	09131 Membrane transport	02010 ABC transporters [PATH:ko02010]	K17206	0.118723	0.00799201	0.0241958	disease
K16013	cydD; ATP-binding cassette, subfamily C, bacterial CydD	09130 Environmental Information Processing	09131 Membrane transport	02010 ABC transporters [PATH:ko02010]	K16013	0.129032	0.00599401	0.0202979	disease
K16012	cydC; ATP-binding cassette, subfamily C, bacterial CydC	09130 Environmental Information Processing	09131 Membrane transport	02010 ABC transporters [PATH:ko02010]	K16012	0.129032	0.00599401	0.0202979	disease
K17245	chiF; putative chitobiose transport system permease protein	09130 Environmental Information Processing	09131 Membrane transport	02010 ABC transporters [PATH:ko02010]	K17245	0.129032	0.001998	0.00992341	disease
K13889	gsiB; glutathione transport system substrate-binding protein	09130 Environmental Information Processing	09131 Membrane transport	02010 ABC transporters [PATH:ko02010]	K13889	0.138011	0.00699301	0.0224456	disease
K10193	togM; oligogalacturonide transport system permease protein	09130 Environmental Information Processing	09131 Membrane transport	02010 ABC transporters [PATH:ko02010]	K10193	0.140007	0.003996	0.0154056	disease
K05813	ugpB; sn-glycerol 3-phosphate transport system substrate-binding protein	09130 Environmental Information Processing	09131 Membrane transport	02010 ABC transporters [PATH:ko02010]	K05813	0.141337	0.0589411	0.099812	disease
K02041	phnC; phosphonate transport system ATP-binding protein [EC:7.3.2.2]	09130 Environmental Information Processing	09131 Membrane transport	02010 ABC transporters [PATH:ko02010]	K02041	0.142667	0.045954	0.0819625	disease
K17242	aguF; alpha-1,4-digalacturonate transport system permease protein	09130 Environmental Information Processing	09131 Membrane transport	02010 ABC transporters [PATH:ko02010]	K17242	0.142667	0.002997	0.0122933	disease
K02042	phnE; phosphonate transport system permease protein	09130 Environmental Information Processing	09131 Membrane transport	02010 ABC transporters [PATH:ko02010]	K02042	0.143997	0.044955	0.0825198	disease
K10188	lacE, araN; lactose/L-arabinose transport system substrate-binding protein	09130 Environmental Information Processing	09131 Membrane transport	02010 ABC transporters [PATH:ko02010]	K10188	0.146658	0.002997	0.0122933	disease
K05815	ugpE; sn-glycerol 3-phosphate transport system permease protein	09130 Environmental Information Processing	09131 Membrane transport	02010 ABC transporters [PATH:ko02010]	K05815	0.148653	0.042957	0.0778647	disease
K18231	msrA, vmlR; macrolide transport system ATP-binding/permease protein	09130 Environmental Information Processing	09131 Membrane transport	02010 ABC transporters [PATH:ko02010]	K18231	0.150648	0.002997	0.0122933	disease
K10559	rhaS; rhamnose transport system substrate-binding protein	09130 Environmental Information Processing	09131 Membrane transport	02010 ABC transporters [PATH:ko02010]	K10559	0.16129	0.001998	0.00992341	disease
K10241	cebF; cellobiose transport system permease protein	09130 Environmental Information Processing	09131 Membrane transport	02010 ABC transporters [PATH:ko02010]	K10241	0.16129	0.001998	0.00992341	disease
K10242	cebG; cellobiose transport system permease protein	09130 Environmental Information Processing	09131 Membrane transport	02010 ABC transporters [PATH:ko02010]	K10242	0.16129	0.001998	0.00992341	disease
K19310	bcrB; bacitracin transport system permease protein	09130 Environmental Information Processing	09131 Membrane transport	02010 ABC transporters [PATH:ko02010]	K19310	0.162621	0.038961	0.0730211	disease
K10190	lacG, araQ; lactose/L-arabinose transport system permease protein	09130 Environmental Information Processing	09131 Membrane transport	02010 ABC transporters [PATH:ko02010]	K10190	0.181909	0.000999001	0.00661244	disease
K17215	K17215; inositol transport system ATP-binding protein	09130 Environmental Information Processing	09131 Membrane transport	02010 ABC transporters [PATH:ko02010]	K17215	0.193548	0.004995	0.0174112	disease
K05816	ugpC; sn-glycerol 3-phosphate transport system ATP-binding protein [EC:3.6.3.20]	09130 Environmental Information Processing	09131 Membrane transport	02010 ABC transporters [PATH:ko02010]	K05816	0.193548	0.000999001	0.00661244	disease
K02424	fliY, tcyA; L-cystine transport system substrate-binding protein	09130 Environmental Information Processing	09131 Membrane transport	02010 ABC transporters [PATH:ko02010]	K02424	0.203858	0.001998	0.00992341	disease
K10009	tcyB, yecS; L-cystine transport system permease protein	09130 Environmental Information Processing	09131 Membrane transport	02010 ABC transporters [PATH:ko02010]	K10009	0.207183	0.001998	0.00992341	disease
K10200	ABC.NGC.S; N-acetylglucosamine transport system substrate-binding protein	09130 Environmental Information Processing	09131 Membrane transport	02010 ABC transporters [PATH:ko02010]	K10200	0.208846	0.000999001	0.00661244	disease
K10189	lacF, araP; lactose/L-arabinose transport system permease protein	09130 Environmental Information Processing	09131 Membrane transport	02010 ABC transporters [PATH:ko02010]	K10189	0.213169	0.000999001	0.00661244	disease
K16906	K16906; fluoroquinolone transport system permease protein	09130 Environmental Information Processing	09131 Membrane transport	02010 ABC transporters [PATH:ko02010]	K16906	0.213834	0.002997	0.0122933	disease
K16905	K16905; fluoroquinolone transport system permease protein	09130 Environmental Information Processing	09131 Membrane transport	02010 ABC transporters [PATH:ko02010]	K16905	0.225806	0.000999001	0.00661244	disease
K05814	ugpA; sn-glycerol 3-phosphate transport system permease protein	09130 Environmental Information Processing	09131 Membrane transport	02010 ABC transporters [PATH:ko02010]	K05814	0.226472	0.003996	0.0154056	disease
K10041	peb1C, glnQ; aspartate/glutamate/glutamine transport system ATP-binding protein [EC:7.4.2.1]	09130 Environmental Information Processing	09131 Membrane transport	02010 ABC transporters [PATH:ko02010]	K10041	0.240106	0.000999001	0.00661244	disease
K10040	peb1B, glnP, glnM; aspartate/glutamate/glutamine transport system permease protein	09130 Environmental Information Processing	09131 Membrane transport	02010 ABC transporters [PATH:ko02010]	K10040	0.240106	0.000999001	0.00661244	disease
K10201	ABC.NGC.P; N-acetylglucosamine transport system permease protein	09130 Environmental Information Processing	09131 Membrane transport	02010 ABC transporters [PATH:ko02010]	K10201	0.242434	0.000999001	0.00661244	disease
K05845	opuC; osmoprotectant transport system substrate-binding protein	09130 Environmental Information Processing	09131 Membrane transport	02010 ABC transporters [PATH:ko02010]	K05845	0.24709	0.000999001	0.00661244	disease
K16907	K16907; fluoroquinolone transport system ATP-binding protein [EC:3.6.3.-]	09130 Environmental Information Processing	09131 Membrane transport	02010 ABC transporters [PATH:ko02010]	K16907	0.247755	0.001998	0.00992341	disease
K19509	PTS-Gfr-EIID, gfrD; PTS system, fructoselysine/glucoselysine-specific IID component	09130 Environmental Information Processing	09131 Membrane transport	02060 Phosphotransferase system (PTS) [PATH:ko02060]	K19509	0.247755	0.000999001	0.00661244	disease
K10823	oppF; oligopeptide transport system ATP-binding protein	09130 Environmental Information Processing	09131 Membrane transport	02010 ABC transporters [PATH:ko02010]	K10823	0.257067	0.034965	0.0684072	disease
K02757	PTS-Bgl-EIIC, bglF, bglP; PTS system, beta-glucoside-specific IIC component	09130 Environmental Information Processing	09131 Membrane transport	02060 Phosphotransferase system (PTS) [PATH:ko02060]	K02757	0.257399	0.022977	0.0495402	disease
K02009	cbiN; cobalt/nickel transport protein	09130 Environmental Information Processing	09131 Membrane transport	02010 ABC transporters [PATH:ko02010]	K02009	0.258065	0.002997	0.0122933	disease
K19508	PTS-Gfr-EIIC, gfrC; PTS system, fructoselysine/glucoselysine-specific IIC component	09130 Environmental Information Processing	09131 Membrane transport	02060 Phosphotransferase system (PTS) [PATH:ko02060]	K19508	0.261723	0.000999001	0.00661244	disease
K19506	PTS-Gfr-EIIA, gfrA; PTS system, fructoselysine/glucoselysine-specific IIA component [EC:2.7.1.-]	09130 Environmental Information Processing	09131 Membrane transport	02060 Phosphotransferase system (PTS) [PATH:ko02060]	K19506	0.27303	0.000999001	0.00661244	disease
K19507	PTS-Gfr-EIIB, gfrB; PTS system, fructoselysine/glucoselysine-specific IIB component [EC:2.7.1.-]	09130 Environmental Information Processing	09131 Membrane transport	02060 Phosphotransferase system (PTS) [PATH:ko02060]	K19507	0.279016	0.000999001	0.00661244	disease
K10039	peb1A, glnH; aspartate/glutamate/glutamine transport system substrate-binding protein	09130 Environmental Information Processing	09131 Membrane transport	02010 ABC transporters [PATH:ko02010]	K10039	0.290988	0.000999001	0.00661244	disease
K18887	efrA; ATP-binding cassette, subfamily B, multidrug efflux pump	09130 Environmental Information Processing	09131 Membrane transport	02010 ABC transporters [PATH:ko02010]	K18887	0.312271	0.000999001	0.00661244	disease
K18888	efrB; ATP-binding cassette, subfamily B, multidrug efflux pump	09130 Environmental Information Processing	09131 Membrane transport	02010 ABC transporters [PATH:ko02010]	K18888	0.312936	0.000999001	0.00661244	disease
K06726	rbsD; D-ribose pyranase [EC:5.4.99.62]	09130 Environmental Information Processing	09131 Membrane transport	02010 ABC transporters [PATH:ko02010]	K06726	0.33422	0.000999001	0.00661244	disease
K05847	opuA; osmoprotectant transport system ATP-binding protein	09130 Environmental Information Processing	09131 Membrane transport	02010 ABC transporters [PATH:ko02010]	K05847	0.352843	0.000999001	0.00661244	disease
K05846	opuBD; osmoprotectant transport system permease protein	09130 Environmental Information Processing	09131 Membrane transport	02010 ABC transporters [PATH:ko02010]	K05846	0.387762	0.000999001	0.00661244	disease
K03584	recO; DNA repair protein RecO (recombination protein O)	09120 Genetic Information Processing	09124 Replication and repair	03440 Homologous recombination [PATH:ko03440]	K03584	-0.519787	0.000999001	0.004995	NOT disease
K07456	mutS2; DNA mismatch repair protein MutS2	09120 Genetic Information Processing	09124 Replication and repair	03430 Mismatch repair [PATH:ko03430]	K07456	-0.509145	0.000999001	0.004995	NOT disease
K06187	recR; recombination protein RecR	09120 Genetic Information Processing	09124 Replication and repair	03440 Homologous recombination [PATH:ko03440]	K06187	-0.475224	0.000999001	0.004995	NOT disease
K03572	mutL; DNA mismatch repair protein MutL	09120 Genetic Information Processing	09124 Replication and repair	03430 Mismatch repair [PATH:ko03430]	K03572	-0.471234	0.000999001	0.004995	NOT disease
K03555	mutS; DNA mismatch repair protein MutS	09120 Genetic Information Processing	09124 Replication and repair	03430 Mismatch repair [PATH:ko03430]	K03555	-0.463252	0.000999001	0.004995	NOT disease
K03470	rnhB; ribonuclease HII [EC:3.1.26.4]	09120 Genetic Information Processing	09124 Replication and repair	03030 DNA replication [PATH:ko03030]	K03470	-0.459262	0.000999001	0.004995	NOT disease
K03550	ruvA; holliday junction DNA helicase RuvA [EC:3.6.4.12]	09120 Genetic Information Processing	09124 Replication and repair	03440 Homologous recombination [PATH:ko03440]	K03550	-0.453941	0.000999001	0.004995	NOT disease
K03660	OGG1; N-glycosylase/DNA lyase [EC:3.2.2.- 4.2.99.18]	09120 Genetic Information Processing	09124 Replication and repair	03410 Base excision repair [PATH:ko03410]	K03660	-0.447955	0.001998	0.00532801	NOT disease
K03601	xseA; exodeoxyribonuclease VII large subunit [EC:3.1.11.6]	09120 Genetic Information Processing	09124 Replication and repair	03430 Mismatch repair [PATH:ko03430]	K03601	-0.441304	0.001998	0.00532801	NOT disease
K07462	recJ; single-stranded-DNA-specific exonuclease [EC:3.1.-.-]	09120 Genetic Information Processing	09124 Replication and repair	03410 Base excision repair [PATH:ko03410]	K07462	-0.432657	0.001998	0.00532801	NOT disease
K03602	xseB; exodeoxyribonuclease VII small subunit [EC:3.1.11.6]	09120 Genetic Information Processing	09124 Replication and repair	03430 Mismatch repair [PATH:ko03430]	K03602	-0.427669	0.001998	0.00532801	NOT disease
K03551	ruvB; holliday junction DNA helicase RuvB [EC:3.6.4.12]	09120 Genetic Information Processing	09124 Replication and repair	03440 Homologous recombination [PATH:ko03440]	K03551	-0.427336	0.001998	0.00532801	NOT disease
K01151	nfo; deoxyribonuclease IV [EC:3.1.21.2]	09120 Genetic Information Processing	09124 Replication and repair	03410 Base excision repair [PATH:ko03410]	K01151	-0.419355	0.001998	0.00532801	NOT disease
K03553	recA; recombination protein RecA	09120 Genetic Information Processing	09124 Replication and repair	03440 Homologous recombination [PATH:ko03440]	K03553	-0.371467	0.001998	0.00532801	NOT disease
K03629	recF; DNA replication and repair protein RecF	09120 Genetic Information Processing	09124 Replication and repair	03440 Homologous recombination [PATH:ko03440]	K03629	-0.369471	0.002997	0.00666001	NOT disease
K01142	E3.1.11.2, xthA; exodeoxyribonuclease III [EC:3.1.11.2]	09120 Genetic Information Processing	09124 Replication and repair	03410 Base excision repair [PATH:ko03410]	K01142	-0.364815	0.003996	0.00799201	NOT disease
K02316	dnaG; DNA primase [EC:2.7.7.101]	09120 Genetic Information Processing	09124 Replication and repair	03030 DNA replication [PATH:ko03030]	K02316	-0.355836	0.002997	0.00666001	NOT disease
K01972	E6.5.1.2, ligA, ligB; DNA ligase (NAD+) [EC:6.5.1.2]	09120 Genetic Information Processing	09124 Replication and repair	03030 DNA replication [PATH:ko03030]	K01972	-0.336215	0.003996	0.00799201	NOT disease
K04066	priA; primosomal protein N' (replication factor Y) (superfamily II helicase) [EC:3.6.4.-]	09120 Genetic Information Processing	09124 Replication and repair	03440 Homologous recombination [PATH:ko03440]	K04066	-0.316927	0.00699301	0.012987	NOT disease
K03469	rnhA, RNASEH1; ribonuclease HI [EC:3.1.26.4]	09120 Genetic Information Processing	09124 Replication and repair	03030 DNA replication [PATH:ko03030]	K03469	-0.313602	0.00699301	0.012987	NOT disease
K01159	ruvC; crossover junction endodeoxyribonuclease RuvC [EC:3.1.22.4]	09120 Genetic Information Processing	09124 Replication and repair	03440 Homologous recombination [PATH:ko03440]	K01159	-0.278351	0.011988	0.0220649	NOT disease
K03703	uvrC; excinuclease ABC subunit C	09120 Genetic Information Processing	09124 Replication and repair	03420 Nucleotide excision repair [PATH:ko03420]	K03703	-0.257067	0.025974	0.0431169	NOT disease
K02314	dnaB; replicative DNA helicase [EC:3.6.4.12]	09120 Genetic Information Processing	09124 Replication and repair	03030 DNA replication [PATH:ko03030]	K02314	-0.256734	0.026973	0.0432644	NOT disease
K03575	mutY; A/G-specific adenine glycosylase [EC:3.2.2.31]	09120 Genetic Information Processing	09124 Replication and repair	03410 Base excision repair [PATH:ko03410]	K03575	-0.234453	0.04995	0.0767381	NOT disease
K03702	uvrB; excinuclease ABC subunit B	09120 Genetic Information Processing	09124 Replication and repair	03420 Nucleotide excision repair [PATH:ko03420]	K03702	-0.228467	0.0549451	0.0810618	NOT disease
K03655	recG; ATP-dependent DNA helicase RecG [EC:3.6.4.12]	09120 Genetic Information Processing	09124 Replication and repair	03440 Homologous recombination [PATH:ko03440]	K03655	-0.223479	0.0629371	0.0898412	NOT disease
K03581	recD; exodeoxyribonuclease V alpha subunit [EC:3.1.11.5]	09120 Genetic Information Processing	09124 Replication and repair	03440 Homologous recombination [PATH:ko03440]	K03581	-0.218158	0.0699301	0.0936563	NOT disease
K03723	mfd; transcription-repair coupling factor (superfamily II helicase) [EC:3.6.4.-]	09120 Genetic Information Processing	09124 Replication and repair	03420 Nucleotide excision repair [PATH:ko03420]	K03723	-0.2145	0.0669331	0.0927782	NOT disease
K01247	alkA; DNA-3-methyladenine glycosylase II [EC:3.2.2.21]	09120 Genetic Information Processing	09124 Replication and repair	03410 Base excision repair [PATH:ko03410]	K01247	0.08713	0.0649351	0.0931735	disease
K03471	rnhC; ribonuclease HIII [EC:3.1.26.4]	09120 Genetic Information Processing	09124 Replication and repair	03030 DNA replication [PATH:ko03030]	K03471	0.117393	0.018981	0.0335914	disease
K10563	mutM, fpg; formamidopyrimidine-DNA glycosylase [EC:3.2.2.23 4.2.99.18]	09120 Genetic Information Processing	09124 Replication and repair	03410 Base excision repair [PATH:ko03410]	K10563	0.271034	0.002997	0.00666001	disease
K01246	tag; DNA-3-methyladenine glycosylase I [EC:3.2.2.20]	09120 Genetic Information Processing	09124 Replication and repair	03410 Base excision repair [PATH:ko03410]	K01246	0.367808	0.000999001	0.004995	disease
K04079	HSP90A, htpG; molecular chaperone HtpG	09120 Genetic Information Processing	09123 Folding, sorting and degradation	04141 Protein processing in endoplasmic reticulum [PATH:ko04141]	K04079	-0.686731	0.000999001	0.00532801	NOT disease
K03075	secG; preprotein translocase subunit SecG	09120 Genetic Information Processing	09123 Folding, sorting and degradation	03060 Protein export [PATH:ko03060]	K03075	-0.475224	0.000999001	0.00532801	NOT disease
K18682	rny; ribonucrease Y [EC:3.1.-.-]	09120 Genetic Information Processing	09123 Folding, sorting and degradation	03018 RNA degradation [PATH:ko03018]	K18682	-0.473894	0.001998	0.00639361	NOT disease
K00566	mnmA, trmU; tRNA-uridine 2-sulfurtransferase [EC:2.8.1.13]	09120 Genetic Information Processing	09123 Folding, sorting and degradation	04122 Sulfur relay system [PATH:ko04122]	K00566	-0.469238	0.000999001	0.00532801	NOT disease
K03073	secE; preprotein translocase subunit SecE	09120 Genetic Information Processing	09123 Folding, sorting and degradation	03060 Protein export [PATH:ko03060]	K03073	-0.460925	0.000999001	0.00532801	NOT disease
K04077	groEL, HSPD1; chaperonin GroEL	09120 Genetic Information Processing	09123 Folding, sorting and degradation	03018 RNA degradation [PATH:ko03018]	K04077	-0.425008	0.001998	0.00639361	NOT disease
K03076	secY; preprotein translocase subunit SecY	09120 Genetic Information Processing	09123 Folding, sorting and degradation	03060 Protein export [PATH:ko03060]	K03076	-0.414699	0.001998	0.00639361	NOT disease
K03106	SRP54, ffh; signal recognition particle subunit SRP54 [EC:3.6.5.4]	09120 Genetic Information Processing	09123 Folding, sorting and degradation	03060 Protein export [PATH:ko03060]	K03106	-0.411373	0.001998	0.00639361	NOT disease
K05592	deaD, cshA; ATP-dependent RNA helicase DeaD [EC:3.6.4.13]	09120 Genetic Information Processing	09123 Folding, sorting and degradation	03018 RNA degradation [PATH:ko03018]	K05592	-0.385767	0.000999001	0.00532801	NOT disease
K03110	ftsY; fused signal recognition particle receptor	09120 Genetic Information Processing	09123 Folding, sorting and degradation	03060 Protein export [PATH:ko03060]	K03110	-0.368806	0.002997	0.00824176	NOT disease
K03210	yajC; preprotein translocase subunit YajC	09120 Genetic Information Processing	09123 Folding, sorting and degradation	03060 Protein export [PATH:ko03060]	K03210	-0.363485	0.002997	0.00824176	NOT disease
K03100	lepB; signal peptidase I [EC:3.4.21.89]	09120 Genetic Information Processing	09123 Folding, sorting and degradation	03060 Protein export [PATH:ko03060]	K03100	-0.358164	0.003996	0.0093478	NOT disease
K12573	rnr, vacB; ribonuclease R [EC:3.1.-.-]	09120 Genetic Information Processing	09123 Folding, sorting and degradation	03018 RNA degradation [PATH:ko03018]	K12573	-0.356169	0.00599401	0.0121753	NOT disease
K03070	secA; preprotein translocase subunit SecA	09120 Genetic Information Processing	09123 Folding, sorting and degradation	03060 Protein export [PATH:ko03060]	K03070	-0.314932	0.004995	0.0107892	NOT disease
K03666	hfq; host factor-I protein	09120 Genetic Information Processing	09123 Folding, sorting and degradation	03018 RNA degradation [PATH:ko03018]	K03666	-0.307948	0.000999001	0.00532801	NOT disease
K03217	yidC, spoIIIJ, OXA1, ccfA; YidC/Oxa1 family membrane protein insertase	09120 Genetic Information Processing	09123 Folding, sorting and degradation	03060 Protein export [PATH:ko03060]	K03217	-0.30429	0.00799201	0.0151025	NOT disease
K03101	lspA; signal peptidase II [EC:3.4.23.36]	09120 Genetic Information Processing	09123 Folding, sorting and degradation	03060 Protein export [PATH:ko03060]	K03101	-0.280013	0.014985	0.0278669	NOT disease
K13993	HSP20; HSP20 family protein	09120 Genetic Information Processing	09123 Folding, sorting and degradation	04141 Protein processing in endoplasmic reticulum [PATH:ko04141]	K13993	-0.268706	0.010989	0.020868	NOT disease
K03154	thiS; sulfur carrier protein	09120 Genetic Information Processing	09123 Folding, sorting and degradation	04122 Sulfur relay system [PATH:ko04122]	K03154	-0.252411	0.026973	0.0461039	NOT disease
K13280	SEC11, sipW; signal peptidase I [EC:3.4.21.89]	09120 Genetic Information Processing	09123 Folding, sorting and degradation	03060 Protein export [PATH:ko03060]	K13280	0.285334	0.003996	0.0093478	disease
K01060	cah; cephalosporin-C deacetylase [EC:3.1.1.41]	09100 Metabolism	09110 Biosynthesis of other secondary metabolites	00311 Penicillin and cephalosporin biosynthesis [PATH:ko00311]	K01060	0.14699	0.016983	0.0669331	disease
K00765	hisG; ATP phosphoribosyltransferase [EC:2.4.2.17]	09100 Metabolism	09105 Amino acid metabolism	00340 Histidine metabolism [PATH:ko00340]	K00765	-0.634852	0.000999001	0.00338123	NOT disease
K06209	pheB; chorismate mutase [EC:5.4.99.5]	09100 Metabolism	09105 Amino acid metabolism	00400 Phenylalanine, tyrosine and tryptophan biosynthesis [PATH:ko00400]	K06209	-0.630529	0.000999001	0.00338123	NOT disease
K02500	hisF; imidazole glycerol-phosphate synthase subunit HisF [EC:4.3.2.10]	09100 Metabolism	09105 Amino acid metabolism	00340 Histidine metabolism [PATH:ko00340]	K02500	-0.573661	0.000999001	0.00338123	NOT disease
K00145	argC; N-acetyl-gamma-glutamyl-phosphate reductase [EC:1.2.1.38]	09100 Metabolism	09105 Amino acid metabolism	00220 Arginine biosynthesis [PATH:ko00220]	K00145	-0.565015	0.000999001	0.00338123	NOT disease
K01735	aroB; 3-dehydroquinate synthase [EC:4.2.3.4]	09100 Metabolism	09105 Amino acid metabolism	00400 Phenylalanine, tyrosine and tryptophan biosynthesis [PATH:ko00400]	K01735	-0.563685	0.000999001	0.00338123	NOT disease
K11755	hisIE; phosphoribosyl-ATP pyrophosphohydrolase / phosphoribosyl-AMP cyclohydrolase [EC:3.6.1.31 3.5.4.19]	09100 Metabolism	09105 Amino acid metabolism	00340 Histidine metabolism [PATH:ko00340]	K11755	-0.560692	0.000999001	0.00338123	NOT disease
K01940	argG, ASS1; argininosuccinate synthase [EC:6.3.4.5]	09100 Metabolism	09105 Amino acid metabolism	00250 Alanine, aspartate and glutamate metabolism [PATH:ko00250]	K01940	-0.543731	0.000999001	0.00338123	NOT disease
K00817	hisC; histidinol-phosphate aminotransferase [EC:2.6.1.9]	09100 Metabolism	09105 Amino acid metabolism	00340 Histidine metabolism [PATH:ko00340]	K00817	-0.535417	0.000999001	0.00338123	NOT disease
K01736	aroC; chorismate synthase [EC:4.2.3.5]	09100 Metabolism	09105 Amino acid metabolism	00400 Phenylalanine, tyrosine and tryptophan biosynthesis [PATH:ko00400]	K01736	-0.524443	0.000999001	0.00338123	NOT disease
K00053	ilvC; ketol-acid reductoisomerase [EC:1.1.1.86]	09100 Metabolism	09105 Amino acid metabolism	00290 Valine, leucine and isoleucine biosynthesis [PATH:ko00290]	K00053	-0.523445	0.000999001	0.00338123	NOT disease
K00826	E2.6.1.42, ilvE; branched-chain amino acid aminotransferase [EC:2.6.1.42]	09100 Metabolism	09105 Amino acid metabolism	00270 Cysteine and methionine metabolism [PATH:ko00270]	K00826	-0.519455	0.000999001	0.00338123	NOT disease
K01609	trpC; indole-3-glycerol phosphate synthase [EC:4.1.1.48]	09100 Metabolism	09105 Amino acid metabolism	00400 Phenylalanine, tyrosine and tryptophan biosynthesis [PATH:ko00400]	K01609	-0.511141	0.000999001	0.00338123	NOT disease
K00930	argB; acetylglutamate kinase [EC:2.7.2.8]	09100 Metabolism	09105 Amino acid metabolism	00220 Arginine biosynthesis [PATH:ko00220]	K00930	-0.506485	0.000999001	0.00338123	NOT disease
K00800	aroA; 3-phosphoshikimate 1-carboxyvinyltransferase [EC:2.5.1.19]	09100 Metabolism	09105 Amino acid metabolism	00400 Phenylalanine, tyrosine and tryptophan biosynthesis [PATH:ko00400]	K00800	-0.502494	0.000999001	0.00338123	NOT disease
K01814	hisA; phosphoribosylformimino-5-aminoimidazole carboxamide ribotide isomerase [EC:5.3.1.16]	09100 Metabolism	09105 Amino acid metabolism	00340 Histidine metabolism [PATH:ko00340]	K01814	-0.498171	0.000999001	0.00338123	NOT disease
K00147	proA; glutamate-5-semialdehyde dehydrogenase [EC:1.2.1.41]	09100 Metabolism	09105 Amino acid metabolism	00330 Arginine and proline metabolism [PATH:ko00330]	K00147	-0.482208	0.001998	0.00576507	NOT disease
K14170	pheA; chorismate mutase / prephenate dehydratase [EC:5.4.99.5 4.2.1.51]	09100 Metabolism	09105 Amino acid metabolism	00400 Phenylalanine, tyrosine and tryptophan biosynthesis [PATH:ko00400]	K14170	-0.476887	0.000999001	0.00338123	NOT disease
K00133	asd; aspartate-semialdehyde dehydrogenase [EC:1.2.1.11]	09100 Metabolism	09105 Amino acid metabolism	00260 Glycine, serine and threonine metabolism [PATH:ko00260]	K00133	-0.475224	0.000999001	0.00338123	NOT disease
K00278	nadB; L-aspartate oxidase [EC:1.4.3.16]	09100 Metabolism	09105 Amino acid metabolism	00250 Alanine, aspartate and glutamate metabolism [PATH:ko00250]	K00278	-0.472897	0.000999001	0.00338123	NOT disease
K13747	nspC; carboxynorspermidine decarboxylase [EC:4.1.1.96]	09100 Metabolism	09105 Amino acid metabolism	00330 Arginine and proline metabolism [PATH:ko00330]	K13747	-0.470901	0.000999001	0.00338123	NOT disease
K01658	trpG; anthranilate synthase component II [EC:4.1.3.27]	09100 Metabolism	09105 Amino acid metabolism	00400 Phenylalanine, tyrosine and tryptophan biosynthesis [PATH:ko00400]	K01658	-0.467243	0.000999001	0.00338123	NOT disease
K00013	hisD; histidinol dehydrogenase [EC:1.1.1.23]	09100 Metabolism	09105 Amino acid metabolism	00340 Histidine metabolism [PATH:ko00340]	K00013	-0.46292	0.000999001	0.00338123	NOT disease
K00797	speE, SRM; spermidine synthase [EC:2.5.1.16]	09100 Metabolism	09105 Amino acid metabolism	00270 Cysteine and methionine metabolism [PATH:ko00270]	K00797	-0.462255	0.000999001	0.00338123	NOT disease
K00290	LYS1; saccharopine dehydrogenase (NAD+, L-lysine forming) [EC:1.5.1.7]	09100 Metabolism	09105 Amino acid metabolism	00300 Lysine biosynthesis [PATH:ko00300]	K00290	-0.458597	0.000999001	0.00338123	NOT disease
K02501	hisH; imidazole glycerol-phosphate synthase subunit HisH [EC:4.3.2.10]	09100 Metabolism	09105 Amino acid metabolism	00340 Histidine metabolism [PATH:ko00340]	K02501	-0.455604	0.000999001	0.00338123	NOT disease
K01693	hisB; imidazoleglycerol-phosphate dehydratase [EC:4.2.1.19]	09100 Metabolism	09105 Amino acid metabolism	00340 Histidine metabolism [PATH:ko00340]	K01693	-0.447622	0.002997	0.00816491	NOT disease
K01755	argH, ASL; argininosuccinate lyase [EC:4.3.2.1]	09100 Metabolism	09105 Amino acid metabolism	00250 Alanine, aspartate and glutamate metabolism [PATH:ko00250]	K01755	-0.446625	0.000999001	0.00338123	NOT disease
K01620	ltaE; threonine aldolase [EC:4.1.2.48]	09100 Metabolism	09105 Amino acid metabolism	00260 Glycine, serine and threonine metabolism [PATH:ko00260]	K01620	-0.446625	0.000999001	0.00338123	NOT disease
K04517	tyrA2; prephenate dehydrogenase [EC:1.3.1.12]	09100 Metabolism	09105 Amino acid metabolism	00400 Phenylalanine, tyrosine and tryptophan biosynthesis [PATH:ko00400]	K04517	-0.440971	0.001998	0.00576507	NOT disease
K00821	argD; acetylornithine/N-succinyldiaminopimelate aminotransferase [EC:2.6.1.11 2.6.1.17]	09100 Metabolism	09105 Amino acid metabolism	00300 Lysine biosynthesis [PATH:ko00300]	K00821	-0.437645	0.000999001	0.00338123	NOT disease
K01740	metY; O-acetylhomoserine (thiol)-lyase [EC:2.5.1.49]	09100 Metabolism	09105 Amino acid metabolism	00270 Cysteine and methionine metabolism [PATH:ko00270]	K01740	-0.413369	0.000999001	0.00338123	NOT disease
K00931	proB; glutamate 5-kinase [EC:2.7.2.11]	09100 Metabolism	09105 Amino acid metabolism	00330 Arginine and proline metabolism [PATH:ko00330]	K00931	-0.409046	0.002997	0.00816491	NOT disease
K01733	thrC; threonine synthase [EC:4.2.3.1]	09100 Metabolism	09105 Amino acid metabolism	00260 Glycine, serine and threonine metabolism [PATH:ko00260]	K01733	-0.403725	0.000999001	0.00338123	NOT disease
K01914	asnA; aspartate--ammonia ligase [EC:6.3.1.1]	09100 Metabolism	09105 Amino acid metabolism	00250 Alanine, aspartate and glutamate metabolism [PATH:ko00250]	K01914	-0.40306	0.000999001	0.00338123	NOT disease
K00766	trpD; anthranilate phosphoribosyltransferase [EC:2.4.2.18]	09100 Metabolism	09105 Amino acid metabolism	00400 Phenylalanine, tyrosine and tryptophan biosynthesis [PATH:ko00400]	K00766	-0.401397	0.002997	0.00816491	NOT disease
K06001	trpB; tryptophan synthase beta chain [EC:4.2.1.20]	09100 Metabolism	09105 Amino acid metabolism	00260 Glycine, serine and threonine metabolism [PATH:ko00260]	K06001	-0.37712	0.000999001	0.00338123	NOT disease
K03786	aroQ, qutE; 3-dehydroquinate dehydratase II [EC:4.2.1.10]	09100 Metabolism	09105 Amino acid metabolism	00400 Phenylalanine, tyrosine and tryptophan biosynthesis [PATH:ko00400]	K03786	-0.36149	0.003996	0.0102219	NOT disease
K01817	trpF; phosphoribosylanthranilate isomerase [EC:5.3.1.24]	09100 Metabolism	09105 Amino acid metabolism	00400 Phenylalanine, tyrosine and tryptophan biosynthesis [PATH:ko00400]	K01817	-0.354506	0.004995	0.0126081	NOT disease
K02502	hisZ; ATP phosphoribosyltransferase regulatory subunit	09100 Metabolism	09105 Amino acid metabolism	00340 Histidine metabolism [PATH:ko00340]	K02502	-0.353176	0.003996	0.0102219	NOT disease
K00620	argJ; glutamate N-acetyltransferase / amino-acid N-acetyltransferase [EC:2.3.1.35 2.3.1.1]	09100 Metabolism	09105 Amino acid metabolism	00220 Arginine biosynthesis [PATH:ko00220]	K00620	-0.34852	0.00799201	0.0189017	NOT disease
K00891	E2.7.1.71, aroK, aroL; shikimate kinase [EC:2.7.1.71]	09100 Metabolism	09105 Amino acid metabolism	00400 Phenylalanine, tyrosine and tryptophan biosynthesis [PATH:ko00400]	K00891	-0.346192	0.004995	0.0126081	NOT disease
K01695	trpA; tryptophan synthase alpha chain [EC:4.2.1.20]	09100 Metabolism	09105 Amino acid metabolism	00260 Glycine, serine and threonine metabolism [PATH:ko00260]	K01695	-0.344197	0.00799201	0.0189017	NOT disease
K01929	murF; UDP-N-acetylmuramoyl-tripeptide--D-alanyl-D-alanine ligase [EC:6.3.2.10]	09100 Metabolism	09105 Amino acid metabolism	00300 Lysine biosynthesis [PATH:ko00300]	K01929	-0.326904	0.00599401	0.0148834	NOT disease
K01657	trpE; anthranilate synthase component I [EC:4.1.3.27]	09100 Metabolism	09105 Amino acid metabolism	00400 Phenylalanine, tyrosine and tryptophan biosynthesis [PATH:ko00400]	K01657	-0.326904	0.00699301	0.017649	NOT disease
K04486	E3.1.3.15B; histidinol-phosphatase (PHP family) [EC:3.1.3.15]	09100 Metabolism	09105 Amino acid metabolism	00340 Histidine metabolism [PATH:ko00340]	K04486	-0.318257	0.00999001	0.0227567	NOT disease
K01424	E3.5.1.1, ansA, ansB; L-asparaginase [EC:3.5.1.1]	09100 Metabolism	09105 Amino acid metabolism	00250 Alanine, aspartate and glutamate metabolism [PATH:ko00250]	K01424	-0.293981	0.014985	0.0315551	NOT disease
K01928	murE; UDP-N-acetylmuramoyl-L-alanyl-D-glutamate--2,6-diaminopimelate ligase [EC:6.3.2.13]	09100 Metabolism	09105 Amino acid metabolism	00300 Lysine biosynthesis [PATH:ko00300]	K01928	-0.286997	0.01998	0.0392812	NOT disease
K01586	lysA; diaminopimelate decarboxylase [EC:4.1.1.20]	09100 Metabolism	09105 Amino acid metabolism	00300 Lysine biosynthesis [PATH:ko00300]	K01586	-0.283339	0.00899101	0.020687	NOT disease
K01778	dapF; diaminopimelate epimerase [EC:5.1.1.7]	09100 Metabolism	09105 Amino acid metabolism	00300 Lysine biosynthesis [PATH:ko00300]	K01778	-0.269704	0.024975	0.0470018	NOT disease
K00812	aspB; aspartate aminotransferase [EC:2.6.1.1]	09100 Metabolism	09105 Amino acid metabolism	00250 Alanine, aspartate and glutamate metabolism [PATH:ko00250]	K00812	-0.243765	0.015984	0.032875	NOT disease
K01754	E4.3.1.19, ilvA, tdcB; threonine dehydratase [EC:4.3.1.19]	09100 Metabolism	09105 Amino acid metabolism	00260 Glycine, serine and threonine metabolism [PATH:ko00260]	K01754	-0.240439	0.048951	0.0854311	NOT disease
K01752	E4.3.1.17, sdaA, sdaB, tdcG; L-serine dehydratase [EC:4.3.1.17]	09100 Metabolism	09105 Amino acid metabolism	00260 Glycine, serine and threonine metabolism [PATH:ko00260]	K01752	-0.225474	0.0539461	0.0930543	NOT disease
K04092	tyrA1; chorismate mutase [EC:5.4.99.5]	09100 Metabolism	09105 Amino acid metabolism	00400 Phenylalanine, tyrosine and tryptophan biosynthesis [PATH:ko00400]	K04092	0.0645161	0.0539461	0.0930543	disease
K08969	mtnE, mtnV; aminotransferase [EC:2.6.1.-]	09100 Metabolism	09105 Amino acid metabolism	00270 Cysteine and methionine metabolism [PATH:ko00270]	K08969	0.0645161	0.04995	0.0868371	disease
K01505	E3.5.99.7; 1-aminocyclopropane-1-carboxylate deaminase [EC:3.5.99.7]	09100 Metabolism	09105 Amino acid metabolism	00270 Cysteine and methionine metabolism [PATH:ko00270]	K01505	0.0645161	0.048951	0.0854311	disease
K01476	E3.5.3.1, rocF, arg; arginase [EC:3.5.3.1]	09100 Metabolism	09105 Amino acid metabolism	00220 Arginine biosynthesis [PATH:ko00220]	K01476	0.0761556	0.0539461	0.0930543	disease
K13497	trpGD; anthranilate synthase/phosphoribosyltransferase [EC:4.1.3.27 2.4.2.18]	09100 Metabolism	09105 Amino acid metabolism	00400 Phenylalanine, tyrosine and tryptophan biosynthesis [PATH:ko00400]	K13497	0.0854672	0.03996	0.0701004	disease
K18384	L3HYPDH; trans-L-3-hydroxyproline dehydratase [EC:4.2.1.77]	09100 Metabolism	09105 Amino acid metabolism	00330 Arginine and proline metabolism [PATH:ko00330]	K18384	0.0854672	0.034965	0.063748	disease
K10794	prdB; D-proline reductase (dithiol) PrdB [EC:1.21.4.1]	09100 Metabolism	09105 Amino acid metabolism	00330 Arginine and proline metabolism [PATH:ko00330]	K10794	0.0867975	0.025974	0.0483974	disease
K10793	prdA; D-proline reductase (dithiol) PrdA [EC:1.21.4.1]	09100 Metabolism	09105 Amino acid metabolism	00330 Arginine and proline metabolism [PATH:ko00330]	K10793	0.0867975	0.024975	0.0470018	disease
K17462	yrrT; putative AdoMet-dependent methyltransferase [EC:2.1.1.-]	09100 Metabolism	09105 Amino acid metabolism	00270 Cysteine and methionine metabolism [PATH:ko00270]	K17462	0.0967742	0.014985	0.0315551	disease
K00055	E1.1.1.90; aryl-alcohol dehydrogenase [EC:1.1.1.90]	09100 Metabolism	09105 Amino acid metabolism	00350 Tyrosine metabolism [PATH:ko00350]	K00055	0.0967742	0.012987	0.027931	disease
K09123	lhpI; cis-L-3-hydroxyproline dehydratase [EC:4.2.1.171]	09100 Metabolism	09105 Amino acid metabolism	00330 Arginine and proline metabolism [PATH:ko00330]	K09123	0.0967742	0.012987	0.027931	disease
K00450	E1.13.11.4; gentisate 1,2-dioxygenase [EC:1.13.11.4]	09100 Metabolism	09105 Amino acid metabolism	00350 Tyrosine metabolism [PATH:ko00350]	K00450	0.0967742	0.010989	0.0246275	disease
K08965	mtnW; 2,3-diketo-5-methylthiopentyl-1-phosphate enolase [EC:5.3.2.5]	09100 Metabolism	09105 Amino acid metabolism	00270 Cysteine and methionine metabolism [PATH:ko00270]	K08965	0.0967742	0.00999001	0.0227567	disease
K05823	dapL; N-acetyldiaminopimelate deacetylase [EC:3.5.1.47]	09100 Metabolism	09105 Amino acid metabolism	00300 Lysine biosynthesis [PATH:ko00300]	K05823	0.0967742	0.00999001	0.0227567	disease
K00832	tyrB; aromatic-amino-acid transaminase [EC:2.6.1.57]	09100 Metabolism	09105 Amino acid metabolism	00270 Cysteine and methionine metabolism [PATH:ko00270]	K00832	0.0981044	0.043956	0.075969	disease
K05822	dapH, dapD; tetrahydrodipicolinate N-acetyltransferase [EC:2.3.1.89]	09100 Metabolism	09105 Amino acid metabolism	00300 Lysine biosynthesis [PATH:ko00300]	K05822	0.0987695	0.026973	0.0499382	disease
K17950	cuyA; L-cysteate sulfo-lyase [EC:4.4.1.25]	09100 Metabolism	09105 Amino acid metabolism	00270 Cysteine and methionine metabolism [PATH:ko00270]	K17950	0.105753	0.036963	0.0658537	disease
K01259	pip; proline iminopeptidase [EC:3.4.11.5]	09100 Metabolism	09105 Amino acid metabolism	00330 Arginine and proline metabolism [PATH:ko00330]	K01259	0.120718	0.021978	0.0424512	disease
K00303	soxB; sarcosine oxidase, subunit beta [EC:1.5.3.1]	09100 Metabolism	09105 Amino acid metabolism	00260 Glycine, serine and threonine metabolism [PATH:ko00260]	K00303	0.129032	0.003996	0.0102219	disease
K01758	CTH; cystathionine gamma-lyase [EC:4.4.1.1]	09100 Metabolism	09105 Amino acid metabolism	00260 Glycine, serine and threonine metabolism [PATH:ko00260]	K01758	0.129032	0.001998	0.00576507	disease
K10536	aguA; agmatine deiminase [EC:3.5.3.12]	09100 Metabolism	09105 Amino acid metabolism	00330 Arginine and proline metabolism [PATH:ko00330]	K10536	0.131028	0.023976	0.0461538	disease
K18013	kce; 3-keto-5-aminohexanoate cleavage enzyme [EC:2.3.1.247]	09100 Metabolism	09105 Amino acid metabolism	00310 Lysine degradation [PATH:ko00310]	K18013	0.138676	0.003996	0.0102219	disease
K01760	metC; cysteine-S-conjugate beta-lyase [EC:4.4.1.13]	09100 Metabolism	09105 Amino acid metabolism	00270 Cysteine and methionine metabolism [PATH:ko00270]	K01760	0.143997	0.00899101	0.020687	disease
K00841	patA; aminotransferase [EC:2.6.1.-]	09100 Metabolism	09105 Amino acid metabolism	00300 Lysine biosynthesis [PATH:ko00300]	K00841	0.151314	0.001998	0.00576507	disease
K00899	mtnK; 5-methylthioribose kinase [EC:2.7.1.100]	09100 Metabolism	09105 Amino acid metabolism	00270 Cysteine and methionine metabolism [PATH:ko00270]	K00899	0.160625	0.00799201	0.0189017	disease
K01777	prdF; proline racemase [EC:5.1.1.4]	09100 Metabolism	09105 Amino acid metabolism	00330 Arginine and proline metabolism [PATH:ko00330]	K01777	0.170934	0.002997	0.00816491	disease
K05396	dcyD; D-cysteine desulfhydrase [EC:4.4.1.15]	09100 Metabolism	09105 Amino acid metabolism	00270 Cysteine and methionine metabolism [PATH:ko00270]	K05396	0.181909	0.001998	0.00576507	disease
K14260	alaA; alanine-synthesizing transaminase [EC:2.6.1.66 2.6.1.2]	09100 Metabolism	09105 Amino acid metabolism	00250 Alanine, aspartate and glutamate metabolism [PATH:ko00250]	K14260	0.186565	0.012987	0.027931	disease
K02510	hpaI, hpcH; 4-hydroxy-2-oxoheptanedioate aldolase [EC:4.1.2.52]	09100 Metabolism	09105 Amino acid metabolism	00350 Tyrosine metabolism [PATH:ko00350]	K02510	0.201862	0.000999001	0.00338123	disease
K01496	hisI; phosphoribosyl-AMP cyclohydrolase [EC:3.5.4.19]	09100 Metabolism	09105 Amino acid metabolism	00340 Histidine metabolism [PATH:ko00340]	K01496	0.211174	0.000999001	0.00338123	disease
K00657	speG, SAT; diamine N-acetyltransferase [EC:2.3.1.57]	09100 Metabolism	09105 Amino acid metabolism	00330 Arginine and proline metabolism [PATH:ko00330]	K00657	0.214167	0.017982	0.0363014	disease
K01919	gshA; glutamate--cysteine ligase [EC:6.3.2.2]	09100 Metabolism	09105 Amino acid metabolism	00270 Cysteine and methionine metabolism [PATH:ko00270]	K01919	0.225806	0.001998	0.00576507	disease
K00549	metE; 5-methyltetrahydropteroyltriglutamate--homocysteine methyltransferase [EC:2.1.1.14]	09100 Metabolism	09105 Amino acid metabolism	00270 Cysteine and methionine metabolism [PATH:ko00270]	K00549	0.225806	0.001998	0.00576507	disease
K05825	LYSN; 2-aminoadipate transaminase [EC:2.6.1.-]	09100 Metabolism	09105 Amino acid metabolism	00300 Lysine biosynthesis [PATH:ko00300]	K05825	0.229132	0.011988	0.0265163	disease
K01523	hisE; phosphoribosyl-ATP pyrophosphohydrolase [EC:3.6.1.31]	09100 Metabolism	09105 Amino acid metabolism	00340 Histidine metabolism [PATH:ko00340]	K01523	0.235118	0.000999001	0.00338123	disease
K01750	E4.3.1.12, ocd; ornithine cyclodeaminase [EC:4.3.1.12]	09100 Metabolism	09105 Amino acid metabolism	00330 Arginine and proline metabolism [PATH:ko00330]	K01750	0.237446	0.001998	0.00576507	disease
K01439	dapE; succinyl-diaminopimelate desuccinylase [EC:3.5.1.18]	09100 Metabolism	09105 Amino acid metabolism	00300 Lysine biosynthesis [PATH:ko00300]	K01439	0.244097	0.035964	0.064633	disease
K10797	enr; 2-enoate reductase [EC:1.3.1.31]	09100 Metabolism	09105 Amino acid metabolism	00360 Phenylalanine metabolism [PATH:ko00360]	K10797	0.261723	0.001998	0.00576507	disease
K00060	tdh; threonine 3-dehydrogenase [EC:1.1.1.103]	09100 Metabolism	09105 Amino acid metabolism	00260 Glycine, serine and threonine metabolism [PATH:ko00260]	K00060	0.278351	0.000999001	0.00338123	disease
K00824	dat; D-alanine transaminase [EC:2.6.1.21]	09100 Metabolism	09105 Amino acid metabolism	00310 Lysine degradation [PATH:ko00310]	K00824	0.279348	0.000999001	0.00338123	disease
K01426	E3.5.1.4, amiE; amidase [EC:3.5.1.4]	09100 Metabolism	09105 Amino acid metabolism	00330 Arginine and proline metabolism [PATH:ko00330]	K01426	0.354174	0.000999001	0.00338123	disease
K00020	mmsB, HIBADH; 3-hydroxyisobutyrate dehydrogenase [EC:1.1.1.31]	09100 Metabolism	09105 Amino acid metabolism	00280 Valine, leucine and isoleucine degradation [PATH:ko00280]	K00020	0.42002	0.000999001	0.00338123	disease
K01470	E3.5.2.10; creatinine amidohydrolase [EC:3.5.2.10]	09100 Metabolism	09105 Amino acid metabolism	00330 Arginine and proline metabolism [PATH:ko00330]	K01470	0.423346	0.000999001	0.00338123	disease
K00962	pnp, PNPT1; polyribonucleotide nucleotidyltransferase [EC:2.7.7.8]	09100 Metabolism	09104 Nucleotide metabolism	00230 Purine metabolism [PATH:ko00230]	K00962	-0.540406	0.000999001	0.00456686	NOT disease
K03783	punA, PNP; purine-nucleoside phosphorylase [EC:2.4.2.1]	09100 Metabolism	09104 Nucleotide metabolism	00230 Purine metabolism [PATH:ko00230]	K03783	-0.493848	0.000999001	0.00456686	NOT disease
K02823	pyrDII; dihydroorotate dehydrogenase electron transfer subunit	09100 Metabolism	09104 Nucleotide metabolism	00240 Pyrimidine metabolism [PATH:ko00240]	K02823	-0.489192	0.000999001	0.00456686	NOT disease
K03040	rpoA; DNA-directed RNA polymerase subunit alpha [EC:2.7.7.6]	09100 Metabolism	09104 Nucleotide metabolism	00230 Purine metabolism [PATH:ko00230]	K03040	-0.481876	0.000999001	0.00456686	NOT disease
K02343	dnaX; DNA polymerase III subunit gamma/tau [EC:2.7.7.7]	09100 Metabolism	09104 Nucleotide metabolism	00230 Purine metabolism [PATH:ko00230]	K02343	-0.481876	0.000999001	0.00456686	NOT disease
K00602	purH; phosphoribosylaminoimidazolecarboxamide formyltransferase / IMP cyclohydrolase [EC:2.1.2.3 3.5.4.10]	09100 Metabolism	09104 Nucleotide metabolism	00230 Purine metabolism [PATH:ko00230]	K00602	-0.479548	0.000999001	0.00456686	NOT disease
K02338	dnaN; DNA polymerase III subunit beta [EC:2.7.7.7]	09100 Metabolism	09104 Nucleotide metabolism	00230 Purine metabolism [PATH:ko00230]	K02338	-0.475224	0.000999001	0.00456686	NOT disease
K01588	purE; 5-(carboxyamino)imidazole ribonucleotide mutase [EC:5.4.99.18]	09100 Metabolism	09104 Nucleotide metabolism	00230 Purine metabolism [PATH:ko00230]	K01588	-0.475224	0.000999001	0.00456686	NOT disease
K00939	adk, AK; adenylate kinase [EC:2.7.4.3]	09100 Metabolism	09104 Nucleotide metabolism	00230 Purine metabolism [PATH:ko00230]	K00939	-0.475224	0.000999001	0.00456686	NOT disease
K09903	pyrH; uridylate kinase [EC:2.7.4.22]	09100 Metabolism	09104 Nucleotide metabolism	00240 Pyrimidine metabolism [PATH:ko00240]	K09903	-0.473894	0.000999001	0.00456686	NOT disease
K00761	upp, UPRT; uracil phosphoribosyltransferase [EC:2.4.2.9]	09100 Metabolism	09104 Nucleotide metabolism	00240 Pyrimidine metabolism [PATH:ko00240]	K00761	-0.473894	0.000999001	0.00456686	NOT disease
K00951	relA; GTP pyrophosphokinase [EC:2.7.6.5]	09100 Metabolism	09104 Nucleotide metabolism	00230 Purine metabolism [PATH:ko00230]	K00951	-0.46425	0.000999001	0.00456686	NOT disease
K01489	cdd, CDA; cytidine deaminase [EC:3.5.4.5]	09100 Metabolism	09104 Nucleotide metabolism	00240 Pyrimidine metabolism [PATH:ko00240]	K01489	-0.463585	0.000999001	0.00456686	NOT disease
K11175	purN; phosphoribosylglycinamide formyltransferase 1 [EC:2.1.2.2]	09100 Metabolism	09104 Nucleotide metabolism	00230 Purine metabolism [PATH:ko00230]	K11175	-0.455271	0.001998	0.00572956	NOT disease
K01939	purA, ADSS; adenylosuccinate synthase [EC:6.3.4.4]	09100 Metabolism	09104 Nucleotide metabolism	00230 Purine metabolism [PATH:ko00230]	K01939	-0.44995	0.000999001	0.00456686	NOT disease
K17828	pyrDI; dihydroorotate dehydrogenase (NAD+) catalytic subunit [EC:1.3.1.14]	09100 Metabolism	09104 Nucleotide metabolism	00240 Pyrimidine metabolism [PATH:ko00240]	K17828	-0.444629	0.001998	0.00572956	NOT disease
K02428	rdgB; XTP/dITP diphosphohydrolase [EC:3.6.1.66]	09100 Metabolism	09104 Nucleotide metabolism	00230 Purine metabolism [PATH:ko00230]	K02428	-0.441636	0.000999001	0.00456686	NOT disease
K01591	pyrF; orotidine-5'-phosphate decarboxylase [EC:4.1.1.23]	09100 Metabolism	09104 Nucleotide metabolism	00240 Pyrimidine metabolism [PATH:ko00240]	K01591	-0.439973	0.001998	0.00572956	NOT disease
K01937	pyrG, CTPS; CTP synthase [EC:6.3.4.2]	09100 Metabolism	09104 Nucleotide metabolism	00240 Pyrimidine metabolism [PATH:ko00240]	K01937	-0.434985	0.001998	0.00572956	NOT disease
K00609	pyrB, PYR2; aspartate carbamoyltransferase catalytic subunit [EC:2.1.3.2]	09100 Metabolism	09104 Nucleotide metabolism	00240 Pyrimidine metabolism [PATH:ko00240]	K00609	-0.413369	0.001998	0.00572956	NOT disease
K01493	comEB; dCMP deaminase [EC:3.5.4.12]	09100 Metabolism	09104 Nucleotide metabolism	00240 Pyrimidine metabolism [PATH:ko00240]	K01493	-0.412039	0.001998	0.00572956	NOT disease
K01945	purD; phosphoribosylamine---glycine ligase [EC:6.3.4.13]	09100 Metabolism	09104 Nucleotide metabolism	00230 Purine metabolism [PATH:ko00230]	K01945	-0.408713	0.001998	0.00572956	NOT disease
K00760	hprT, hpt, HPRT1; hypoxanthine phosphoribosyltransferase [EC:2.4.2.8]	09100 Metabolism	09104 Nucleotide metabolism	00230 Purine metabolism [PATH:ko00230]	K00760	-0.398736	0.001998	0.00572956	NOT disease
K01956	carA, CPA1; carbamoyl-phosphate synthase small subunit [EC:6.3.5.5]	09100 Metabolism	09104 Nucleotide metabolism	00240 Pyrimidine metabolism [PATH:ko00240]	K01956	-0.397073	0.001998	0.00572956	NOT disease
K03046	rpoC; DNA-directed RNA polymerase subunit beta' [EC:2.7.7.6]	09100 Metabolism	09104 Nucleotide metabolism	00230 Purine metabolism [PATH:ko00230]	K03046	-0.385434	0.001998	0.00572956	NOT disease
K03816	xpt; xanthine phosphoribosyltransferase [EC:2.4.2.22]	09100 Metabolism	09104 Nucleotide metabolism	00230 Purine metabolism [PATH:ko00230]	K03816	-0.372132	0.001998	0.00572956	NOT disease
K01756	purB, ADSL; adenylosuccinate lyase [EC:4.3.2.2]	09100 Metabolism	09104 Nucleotide metabolism	00230 Purine metabolism [PATH:ko00230]	K01756	-0.36415	0.004995	0.0120855	NOT disease
K02341	holB; DNA polymerase III subunit delta' [EC:2.7.7.7]	09100 Metabolism	09104 Nucleotide metabolism	00230 Purine metabolism [PATH:ko00230]	K02341	-0.351513	0.003996	0.00999001	NOT disease
K00610	pyrI; aspartate carbamoyltransferase regulatory subunit	09100 Metabolism	09104 Nucleotide metabolism	00240 Pyrimidine metabolism [PATH:ko00240]	K00610	-0.340539	0.000999001	0.00456686	NOT disease
K03043	rpoB; DNA-directed RNA polymerase subunit beta [EC:2.7.7.6]	09100 Metabolism	09104 Nucleotide metabolism	00230 Purine metabolism [PATH:ko00230]	K03043	-0.33555	0.003996	0.00999001	NOT disease
K00942	E2.7.4.8, gmk; guanylate kinase [EC:2.7.4.8]	09100 Metabolism	09104 Nucleotide metabolism	00230 Purine metabolism [PATH:ko00230]	K00942	-0.311606	0.00699301	0.0164359	NOT disease
K00764	purF, PPAT; amidophosphoribosyltransferase [EC:2.4.2.14]	09100 Metabolism	09104 Nucleotide metabolism	00230 Purine metabolism [PATH:ko00230]	K00764	-0.293981	0.017982	0.0366034	NOT disease
K02340	holA; DNA polymerase III subunit delta [EC:2.7.7.7]	09100 Metabolism	09104 Nucleotide metabolism	00230 Purine metabolism [PATH:ko00230]	K02340	-0.285002	0.016983	0.0351485	NOT disease
K00757	udp, UPP; uridine phosphorylase [EC:2.4.2.3]	09100 Metabolism	09104 Nucleotide metabolism	00240 Pyrimidine metabolism [PATH:ko00240]	K00757	-0.278683	0.012987	0.02886	NOT disease
K02337	dnaE; DNA polymerase III subunit alpha [EC:2.7.7.7]	09100 Metabolism	09104 Nucleotide metabolism	00230 Purine metabolism [PATH:ko00230]	K02337	-0.268374	0.030969	0.0603435	NOT disease
K01923	purC; phosphoribosylaminoimidazole-succinocarboxamide synthase [EC:6.3.2.6]	09100 Metabolism	09104 Nucleotide metabolism	00230 Purine metabolism [PATH:ko00230]	K01923	-0.259395	0.021978	0.0435251	NOT disease
K00876	udk, UCK; uridine kinase [EC:2.7.1.48]	09100 Metabolism	09104 Nucleotide metabolism	00240 Pyrimidine metabolism [PATH:ko00240]	K00876	-0.257067	0.032967	0.062692	NOT disease
K01955	carB, CPA2; carbamoyl-phosphate synthase large subunit [EC:6.3.5.5]	09100 Metabolism	09104 Nucleotide metabolism	00240 Pyrimidine metabolism [PATH:ko00240]	K01955	-0.246758	0.03996	0.0726183	NOT disease
K01933	purM; phosphoribosylformylglycinamidine cyclo-ligase [EC:6.3.3.1]	09100 Metabolism	09104 Nucleotide metabolism	00230 Purine metabolism [PATH:ko00230]	K01933	-0.241769	0.036963	0.0690606	NOT disease
K03060	rpoZ; DNA-directed RNA polymerase subunit omega [EC:2.7.7.6]	09100 Metabolism	09104 Nucleotide metabolism	00230 Purine metabolism [PATH:ko00230]	K03060	-0.240772	0.047952	0.0858071	NOT disease
K10213	rihB; ribosylpyrimidine nucleosidase [EC:3.2.2.8]	09100 Metabolism	09104 Nucleotide metabolism	00230 Purine metabolism [PATH:ko00230]	K10213	0.0645161	0.0549451	0.0971615	disease
K08728	E2.4.2.6; nucleoside deoxyribosyltransferase [EC:2.4.2.6]	09100 Metabolism	09104 Nucleotide metabolism	00240 Pyrimidine metabolism [PATH:ko00240]	K08728	0.0645161	0.04995	0.0881575	disease
K14048	ureAB; urease subunit gamma/beta [EC:3.5.1.5]	09100 Metabolism	09104 Nucleotide metabolism	00230 Purine metabolism [PATH:ko00230]	K14048	0.0967742	0.014985	0.0324356	disease
K00073	allD; ureidoglycolate dehydrogenase (NAD+) [EC:1.1.1.350]	09100 Metabolism	09104 Nucleotide metabolism	00230 Purine metabolism [PATH:ko00230]	K00073	0.129032	0.003996	0.00999001	disease
K01466	allB; allantoinase [EC:3.5.2.5]	09100 Metabolism	09104 Nucleotide metabolism	00230 Purine metabolism [PATH:ko00230]	K01466	0.142667	0.003996	0.00999001	disease
K00364	E1.7.1.7, guaC; GMP reductase [EC:1.7.1.7]	09100 Metabolism	09104 Nucleotide metabolism	00230 Purine metabolism [PATH:ko00230]	K00364	0.142667	0.000999001	0.00456686	disease
K01589	purK; 5-(carboxyamino)imidazole ribonucleotide synthase [EC:6.3.4.18]	09100 Metabolism	09104 Nucleotide metabolism	00230 Purine metabolism [PATH:ko00230]	K01589	0.143997	0.013986	0.0305564	disease
K02083	allC; allantoate deiminase [EC:3.5.3.9]	09100 Metabolism	09104 Nucleotide metabolism	00230 Purine metabolism [PATH:ko00230]	K02083	0.151314	0.000999001	0.00456686	disease
K03048	rpoE; DNA-directed RNA polymerase subunit delta	09100 Metabolism	09104 Nucleotide metabolism	00230 Purine metabolism [PATH:ko00230]	K03048	0.172265	0.002997	0.00815851	disease
K01488	add, ADA; adenosine deaminase [EC:3.5.4.4]	09100 Metabolism	09104 Nucleotide metabolism	00230 Purine metabolism [PATH:ko00230]	K01488	0.187895	0.015984	0.0340285	disease
K01485	codA; cytosine/creatinine deaminase [EC:3.5.4.1 3.5.4.21]	09100 Metabolism	09104 Nucleotide metabolism	00240 Pyrimidine metabolism [PATH:ko00240]	K01485	0.193548	0.000999001	0.00456686	disease
K00940	ndk, NME; nucleoside-diphosphate kinase [EC:2.7.4.6]	09100 Metabolism	09104 Nucleotide metabolism	00230 Purine metabolism [PATH:ko00230]	K00940	0.201862	0.010989	0.0249296	disease
K13479	ygeT, xdhB; xanthine dehydrogenase FAD-binding subunit [EC:1.17.1.4]	09100 Metabolism	09104 Nucleotide metabolism	00230 Purine metabolism [PATH:ko00230]	K13479	0.219155	0.002997	0.00815851	disease
K02825	pyrR; pyrimidine operon attenuation protein / uracil phosphoribosyltransferase [EC:2.4.2.9]	09100 Metabolism	09104 Nucleotide metabolism	00240 Pyrimidine metabolism [PATH:ko00240]	K02825	0.220486	0.00799201	0.0184699	disease
K00087	ygeS, xdhA; xanthine dehydrogenase molybdenum-binding subunit [EC:1.17.1.4]	09100 Metabolism	09104 Nucleotide metabolism	00230 Purine metabolism [PATH:ko00230]	K00087	0.237779	0.000999001	0.00456686	disease
K01494	dcd; dCTP deaminase [EC:3.5.4.13]	09100 Metabolism	09104 Nucleotide metabolism	00240 Pyrimidine metabolism [PATH:ko00240]	K01494	0.291653	0.001998	0.00572956	disease
K01486	ade; adenine deaminase [EC:3.5.4.2]	09100 Metabolism	09104 Nucleotide metabolism	00230 Purine metabolism [PATH:ko00230]	K01486	0.370469	0.001998	0.00572956	disease
K00526	E1.17.4.1B, nrdB, nrdF; ribonucleoside-diphosphate reductase beta chain [EC:1.17.4.1]	09100 Metabolism	09104 Nucleotide metabolism	00230 Purine metabolism [PATH:ko00230]	K00526	0.617559	0.000999001	0.00456686	disease
K01006	ppdK; pyruvate, orthophosphate dikinase [EC:2.7.9.1]	09100 Metabolism	09101 Carbohydrate metabolism	00620 Pyruvate metabolism [PATH:ko00620]	K01006	-0.620219	0.000999001	0.00402195	NOT disease
K00703	glgA; starch synthase [EC:2.4.1.21]	09100 Metabolism	09101 Carbohydrate metabolism	00500 Starch and sucrose metabolism [PATH:ko00500]	K00703	-0.610575	0.000999001	0.00402195	NOT disease
K15633	gpmI; 2,3-bisphosphoglycerate-independent phosphoglycerate mutase [EC:5.4.2.12]	09100 Metabolism	09101 Carbohydrate metabolism	00010 Glycolysis / Gluconeogenesis [PATH:ko00010]	K15633	-0.56568	0.000999001	0.00402195	NOT disease
K00700	GBE1, glgB; 1,4-alpha-glucan branching enzyme [EC:2.4.1.18]	09100 Metabolism	09101 Carbohydrate metabolism	00500 Starch and sucrose metabolism [PATH:ko00500]	K00700	-0.487862	0.000999001	0.00402195	NOT disease
K00927	PGK, pgk; phosphoglycerate kinase [EC:2.7.2.3]	09100 Metabolism	09101 Carbohydrate metabolism	00010 Glycolysis / Gluconeogenesis [PATH:ko00010]	K00927	-0.475224	0.000999001	0.00402195	NOT disease
K00052	leuB, IMDH; 3-isopropylmalate dehydrogenase [EC:1.1.1.85]	09100 Metabolism	09101 Carbohydrate metabolism	00660 C5-Branched dibasic acid metabolism [PATH:ko00660]	K00052	-0.469238	0.000999001	0.00402195	NOT disease
K01835	pgm; phosphoglucomutase [EC:5.4.2.2]	09100 Metabolism	09101 Carbohydrate metabolism	00010 Glycolysis / Gluconeogenesis [PATH:ko00010]	K01835	-0.453276	0.000999001	0.00402195	NOT disease
K01091	gph; phosphoglycolate phosphatase [EC:3.1.3.18]	09100 Metabolism	09101 Carbohydrate metabolism	00630 Glyoxylate and dicarboxylate metabolism [PATH:ko00630]	K01091	-0.447622	0.000999001	0.00402195	NOT disease
K00031	IDH1, IDH2, icd; isocitrate dehydrogenase [EC:1.1.1.42]	09100 Metabolism	09101 Carbohydrate metabolism	00020 Citrate cycle (TCA cycle) [PATH:ko00020]	K00031	-0.44729	0.000999001	0.00402195	NOT disease
K01915	glnA, GLUL; glutamine synthetase [EC:6.3.1.2]	09100 Metabolism	09101 Carbohydrate metabolism	00630 Glyoxylate and dicarboxylate metabolism [PATH:ko00630]	K01915	-0.428001	0.000999001	0.00402195	NOT disease
K00705	malQ; 4-alpha-glucanotransferase [EC:2.4.1.25]	09100 Metabolism	09101 Carbohydrate metabolism	00500 Starch and sucrose metabolism [PATH:ko00500]	K00705	-0.411041	0.001998	0.00668404	NOT disease
K01734	mgsA; methylglyoxal synthase [EC:4.2.3.3]	09100 Metabolism	09101 Carbohydrate metabolism	00640 Propanoate metabolism [PATH:ko00640]	K01734	-0.409711	0.000999001	0.00402195	NOT disease
K01704	leuD, IPMI-S; 3-isopropylmalate/(R)-2-methylmalate dehydratase small subunit [EC:4.2.1.33 4.2.1.35]	09100 Metabolism	09101 Carbohydrate metabolism	00660 C5-Branched dibasic acid metabolism [PATH:ko00660]	K01704	-0.394746	0.001998	0.00668404	NOT disease
K00873	PK, pyk; pyruvate kinase [EC:2.7.1.40]	09100 Metabolism	09101 Carbohydrate metabolism	00010 Glycolysis / Gluconeogenesis [PATH:ko00010]	K00873	-0.391753	0.001998	0.00668404	NOT disease
K01703	leuC, IPMI-L; 3-isopropylmalate/(R)-2-methylmalate dehydratase large subunit [EC:4.2.1.33 4.2.1.35]	09100 Metabolism	09101 Carbohydrate metabolism	00660 C5-Branched dibasic acid metabolism [PATH:ko00660]	K01703	-0.375457	0.004995	0.0133606	NOT disease
K00075	murB; UDP-N-acetylmuramate dehydrogenase [EC:1.3.1.98]	09100 Metabolism	09101 Carbohydrate metabolism	00520 Amino sugar and nucleotide sugar metabolism [PATH:ko00520]	K00075	-0.355836	0.001998	0.00668404	NOT disease
K01572	oadB; oxaloacetate decarboxylase (Na+ extruding), beta subunit [EC:7.2.4.2]	09100 Metabolism	09101 Carbohydrate metabolism	00620 Pyruvate metabolism [PATH:ko00620]	K01572	-0.354839	0.003996	0.0113571	NOT disease
K00134	GAPDH, gapA; glyceraldehyde 3-phosphate dehydrogenase [EC:1.2.1.12]	09100 Metabolism	09101 Carbohydrate metabolism	00010 Glycolysis / Gluconeogenesis [PATH:ko00010]	K00134	-0.350848	0.002997	0.00898167	NOT disease
K00850	pfkA, PFK; 6-phosphofructokinase 1 [EC:2.7.1.11]	09100 Metabolism	09101 Carbohydrate metabolism	00010 Glycolysis / Gluconeogenesis [PATH:ko00010]	K00850	-0.347855	0.004995	0.0133606	NOT disease
K01571	oadA; oxaloacetate decarboxylase (Na+ extruding), alpha subunit [EC:7.2.4.2]	09100 Metabolism	09101 Carbohydrate metabolism	00620 Pyruvate metabolism [PATH:ko00620]	K01571	-0.344197	0.004995	0.0133606	NOT disease
K00688	PYG, glgP; glycogen phosphorylase [EC:2.4.1.1]	09100 Metabolism	09101 Carbohydrate metabolism	00500 Starch and sucrose metabolism [PATH:ko00500]	K00688	-0.334553	0.00799201	0.0195286	NOT disease
K03737	por, nifJ; pyruvate-ferredoxin/flavodoxin oxidoreductase [EC:1.2.7.1 1.2.7.-]	09100 Metabolism	09101 Carbohydrate metabolism	00010 Glycolysis / Gluconeogenesis [PATH:ko00010]	K03737	-0.324243	0.00699301	0.0176977	NOT disease
K00975	glgC; glucose-1-phosphate adenylyltransferase [EC:2.7.7.27]	09100 Metabolism	09101 Carbohydrate metabolism	00500 Starch and sucrose metabolism [PATH:ko00500]	K00975	-0.311939	0.010989	0.0260858	NOT disease
K01961	accC; acetyl-CoA carboxylase, biotin carboxylase subunit [EC:6.4.1.2 6.3.4.14]	09100 Metabolism	09101 Carbohydrate metabolism	00620 Pyruvate metabolism [PATH:ko00620]	K01961	-0.310941	0.00899101	0.0217247	NOT disease
K01785	galM, GALM; aldose 1-epimerase [EC:5.1.3.3]	09100 Metabolism	09101 Carbohydrate metabolism	00010 Glycolysis / Gluconeogenesis [PATH:ko00010]	K01785	-0.308613	0.011988	0.0279109	NOT disease
K00790	murA; UDP-N-acetylglucosamine 1-carboxyvinyltransferase [EC:2.5.1.7]	09100 Metabolism	09101 Carbohydrate metabolism	00520 Amino sugar and nucleotide sugar metabolism [PATH:ko00520]	K00790	-0.295976	0.011988	0.0279109	NOT disease
K02160	accB, bccP; acetyl-CoA carboxylase biotin carboxyl carrier protein	09100 Metabolism	09101 Carbohydrate metabolism	00620 Pyruvate metabolism [PATH:ko00620]	K02160	-0.27569	0.018981	0.0414835	NOT disease
K01759	GLO1, gloA; lactoylglutathione lyase [EC:4.4.1.5]	09100 Metabolism	09101 Carbohydrate metabolism	00620 Pyruvate metabolism [PATH:ko00620]	K01759	-0.270369	0.022977	0.0473727	NOT disease
K01681	ACO, acnA; aconitate hydratase [EC:4.2.1.3]	09100 Metabolism	09101 Carbohydrate metabolism	00020 Citrate cycle (TCA cycle) [PATH:ko00020]	K01681	-0.264383	0.021978	0.0466363	NOT disease
K01610	E4.1.1.49, pckA; phosphoenolpyruvate carboxykinase (ATP) [EC:4.1.1.49]	09100 Metabolism	09101 Carbohydrate metabolism	00010 Glycolysis / Gluconeogenesis [PATH:ko00010]	K01610	-0.263385	0.025974	0.0517528	NOT disease
K01810	GPI, pgi; glucose-6-phosphate isomerase [EC:5.3.1.9]	09100 Metabolism	09101 Carbohydrate metabolism	00010 Glycolysis / Gluconeogenesis [PATH:ko00010]	K01810	-0.257067	0.027972	0.0554105	NOT disease
K01649	leuA, IMS; 2-isopropylmalate synthase [EC:2.3.3.13]	09100 Metabolism	09101 Carbohydrate metabolism	00620 Pyruvate metabolism [PATH:ko00620]	K01649	-0.250416	0.034965	0.0657837	NOT disease
K15635	apgM; 2,3-bisphosphoglycerate-independent phosphoglycerate mutase [EC:5.4.2.12]	09100 Metabolism	09101 Carbohydrate metabolism	00010 Glycolysis / Gluconeogenesis [PATH:ko00010]	K15635	-0.247755	0.015984	0.0354041	NOT disease
K00625	E2.3.1.8, pta; phosphate acetyltransferase [EC:2.3.1.8]	09100 Metabolism	09101 Carbohydrate metabolism	00620 Pyruvate metabolism [PATH:ko00620]	K00625	-0.244097	0.044955	0.083491	NOT disease
K00600	glyA, SHMT; glycine hydroxymethyltransferase [EC:2.1.2.1]	09100 Metabolism	09101 Carbohydrate metabolism	00630 Glyoxylate and dicarboxylate metabolism [PATH:ko00630]	K00600	-0.242102	0.033966	0.0647668	NOT disease
K00012	UGDH, ugd; UDPglucose 6-dehydrogenase [EC:1.1.1.22]	09100 Metabolism	09101 Carbohydrate metabolism	00040 Pentose and glucuronate interconversions [PATH:ko00040]	K00012	-0.235118	0.033966	0.0647668	NOT disease
K00175	korB, oorB, oforB; 2-oxoglutarate/2-oxoacid ferredoxin oxidoreductase subunit beta [EC:1.2.7.3 1.2.7.11]	09100 Metabolism	09101 Carbohydrate metabolism	00010 Glycolysis / Gluconeogenesis [PATH:ko00010]	K00175	-0.211174	0.045954	0.0845821	NOT disease
K00029	E1.1.1.40, maeB; malate dehydrogenase (oxaloacetate-decarboxylating)(NADP+) [EC:1.1.1.40]	09100 Metabolism	09101 Carbohydrate metabolism	00620 Pyruvate metabolism [PATH:ko00620]	K00029	-0.134021	0.0519481	0.0948531	NOT disease
K01699	pduC; propanediol dehydratase large subunit [EC:4.2.1.28]	09100 Metabolism	09101 Carbohydrate metabolism	00640 Propanoate metabolism [PATH:ko00640]	K01699	0.0645161	0.0549451	0.0986142	disease
K16306	K16306; fructose-bisphosphate aldolase / 2-amino-3,7-dideoxy-D-threo-hept-6-ulosonate synthase [EC:4.1.2.13 2.2.1.10]	09100 Metabolism	09101 Carbohydrate metabolism	00010 Glycolysis / Gluconeogenesis [PATH:ko00010]	K16306	0.0645161	0.0529471	0.0960646	disease
K15913	pglD; UDP-N-acetylbacillosamine N-acetyltransferase [EC:2.3.1.203]	09100 Metabolism	09101 Carbohydrate metabolism	00520 Amino sugar and nucleotide sugar metabolism [PATH:ko00520]	K15913	0.0645161	0.0509491	0.093587	disease
K02080	agaI; galactosamine-6-phosphate isomerase [EC:5.3.1.-]	09100 Metabolism	09101 Carbohydrate metabolism	00052 Galactose metabolism [PATH:ko00052]	K02080	0.0645161	0.0509491	0.093587	disease
K02788	PTS-Lac-EIIC, lacE; PTS system, lactose-specific IIC component	09100 Metabolism	09101 Carbohydrate metabolism	00052 Galactose metabolism [PATH:ko00052]	K02788	0.0854672	0.0549451	0.0986142	disease
K19709	ydiF; acetate CoA-transferase [EC:2.8.3.8]	09100 Metabolism	09101 Carbohydrate metabolism	00640 Propanoate metabolism [PATH:ko00640]	K19709	0.0854672	0.03996	0.0747114	disease
K02763	PTS-Dgl-EIIA, gamP; PTS system, D-glucosamine-specific IIA component [EC:2.7.1.-]	09100 Metabolism	09101 Carbohydrate metabolism	00520 Amino sugar and nucleotide sugar metabolism [PATH:ko00520]	K02763	0.0861324	0.030969	0.0597469	disease
K01816	hyi, gip; hydroxypyruvate isomerase [EC:5.3.1.22]	09100 Metabolism	09101 Carbohydrate metabolism	00630 Glyoxylate and dicarboxylate metabolism [PATH:ko00630]	K01816	0.0867975	0.026973	0.053535	disease
K13019	wbpI, wlbD; UDP-GlcNAc3NAcA epimerase [EC:5.1.3.23]	09100 Metabolism	09101 Carbohydrate metabolism	00520 Amino sugar and nucleotide sugar metabolism [PATH:ko00520]	K13019	0.0867975	0.01998	0.043199	disease
K01595	ppc; phosphoenolpyruvate carboxylase [EC:4.1.1.31]	09100 Metabolism	09101 Carbohydrate metabolism	00620 Pyruvate metabolism [PATH:ko00620]	K01595	0.0967742	0.018981	0.0414835	disease
K00158	E1.2.3.3, poxL; pyruvate oxidase [EC:1.2.3.3]	09100 Metabolism	09101 Carbohydrate metabolism	00620 Pyruvate metabolism [PATH:ko00620]	K00158	0.0967742	0.017982	0.0399158	disease
K01635	lacD; tagatose 1,6-diphosphate aldolase [EC:4.1.2.40]	09100 Metabolism	09101 Carbohydrate metabolism	00052 Galactose metabolism [PATH:ko00052]	K01635	0.0967742	0.015984	0.0354041	disease
K00883	dgoK; 2-dehydro-3-deoxygalactonokinase [EC:2.7.1.58]	09100 Metabolism	09101 Carbohydrate metabolism	00052 Galactose metabolism [PATH:ko00052]	K00883	0.0967742	0.015984	0.0354041	disease
K01210	E3.2.1.58; glucan 1,3-beta-glucosidase [EC:3.2.1.58]	09100 Metabolism	09101 Carbohydrate metabolism	00500 Starch and sucrose metabolism [PATH:ko00500]	K01210	0.0967742	0.014985	0.0336028	disease
K17465	PTS-Dga-EIIB, dgaB; PTS system, D-glucosaminate-specific IIB component [EC:2.7.1.203]	09100 Metabolism	09101 Carbohydrate metabolism	00030 Pentose phosphate pathway [PATH:ko00030]	K17465	0.0967742	0.012987	0.0296459	disease
K17466	PTS-Dga-EIIC, dgaC; PTS system, D-glucosaminate-specific IIC component	09100 Metabolism	09101 Carbohydrate metabolism	00030 Pentose phosphate pathway [PATH:ko00030]	K17466	0.0967742	0.012987	0.0296459	disease
K17467	PTS-Dga-EIID, dgaD; PTS system, D-glucosaminate-specific IID component	09100 Metabolism	09101 Carbohydrate metabolism	00030 Pentose phosphate pathway [PATH:ko00030]	K17467	0.0967742	0.012987	0.0296459	disease
K01640	E4.1.3.4, HMGCL, hmgL; hydroxymethylglutaryl-CoA lyase [EC:4.1.3.4]	09100 Metabolism	09101 Carbohydrate metabolism	00650 Butanoate metabolism [PATH:ko00650]	K01640	0.0967742	0.011988	0.0279109	disease
K13920	pduE; propanediol dehydratase small subunit [EC:4.2.1.28]	09100 Metabolism	09101 Carbohydrate metabolism	00640 Propanoate metabolism [PATH:ko00640]	K13920	0.0967742	0.00999001	0.0238283	disease
K13919	pduD; propanediol dehydratase medium subunit [EC:4.2.1.28]	09100 Metabolism	09101 Carbohydrate metabolism	00640 Propanoate metabolism [PATH:ko00640]	K13919	0.0967742	0.00999001	0.0238283	disease
K05305	FUK; fucokinase [EC:2.7.1.52]	09100 Metabolism	09101 Carbohydrate metabolism	00051 Fructose and mannose metabolism [PATH:ko00051]	K05305	0.0967742	0.00799201	0.0195286	disease
K01654	E2.5.1.56, neuB; N-acetylneuraminate synthase [EC:2.5.1.56]	09100 Metabolism	09101 Carbohydrate metabolism	00520 Amino sugar and nucleotide sugar metabolism [PATH:ko00520]	K01654	0.105753	0.034965	0.0657837	disease
K00140	mmsA, iolA, ALDH6A1; malonate-semialdehyde dehydrogenase (acetylating) / methylmalonate-semialdehyde dehydrogenase [EC:1.2.1.18 1.2.1.27]	09100 Metabolism	09101 Carbohydrate metabolism	00640 Propanoate metabolism [PATH:ko00640]	K00140	0.105753	0.022977	0.0473727	disease
K03077	araD, ulaF, sgaE, sgbE; L-ribulose-5-phosphate 4-epimerase [EC:5.1.3.4]	09100 Metabolism	09101 Carbohydrate metabolism	00040 Pentose and glucuronate interconversions [PATH:ko00040]	K03077	0.107083	0.025974	0.0517528	disease
K01684	dgoD; galactonate dehydratase [EC:4.2.1.6]	09100 Metabolism	09101 Carbohydrate metabolism	00052 Galactose metabolism [PATH:ko00052]	K01684	0.108414	0.023976	0.0487536	disease
K00132	E1.2.1.10; acetaldehyde dehydrogenase (acetylating) [EC:1.2.1.10]	09100 Metabolism	09101 Carbohydrate metabolism	00620 Pyruvate metabolism [PATH:ko00620]	K00132	0.108414	0.011988	0.0279109	disease
K00121	frmA, ADH5, adhC; S-(hydroxymethyl)glutathione dehydrogenase / alcohol dehydrogenase [EC:1.1.1.284 1.1.1.1]	09100 Metabolism	09101 Carbohydrate metabolism	00010 Glycolysis / Gluconeogenesis [PATH:ko00010]	K00121	0.118058	0.013986	0.0316546	disease
K00691	mapA; maltose phosphorylase [EC:2.4.1.8]	09100 Metabolism	09101 Carbohydrate metabolism	00500 Starch and sucrose metabolism [PATH:ko00500]	K00691	0.118723	0.028971	0.056842	disease
K13015	wbpA; UDP-N-acetyl-D-glucosamine dehydrogenase [EC:1.1.1.136]	09100 Metabolism	09101 Carbohydrate metabolism	00520 Amino sugar and nucleotide sugar metabolism [PATH:ko00520]	K13015	0.118723	0.012987	0.0296459	disease
K00135	gabD; succinate-semialdehyde dehydrogenase / glutarate-semialdehyde dehydrogenase [EC:1.2.1.16 1.2.1.79 1.2.1.20]	09100 Metabolism	09101 Carbohydrate metabolism	00650 Butanoate metabolism [PATH:ko00650]	K00135	0.119388	0.00599401	0.0154884	disease
K06859	pgi1; glucose-6-phosphate isomerase, archaeal [EC:5.3.1.9]	09100 Metabolism	09101 Carbohydrate metabolism	00010 Glycolysis / Gluconeogenesis [PATH:ko00010]	K06859	0.129032	0.00699301	0.0176977	disease
K06606	iolI; 2-keto-myo-inositol isomerase [EC:5.3.99.11]	09100 Metabolism	09101 Carbohydrate metabolism	00562 Inositol phosphate metabolism [PATH:ko00562]	K06606	0.129032	0.00599401	0.0154884	disease
K02813	PTS-Sor-EIIB, sorB; PTS system, sorbose-specific IIB component [EC:2.7.1.206]	09100 Metabolism	09101 Carbohydrate metabolism	00051 Fructose and mannose metabolism [PATH:ko00051]	K02813	0.129032	0.004995	0.0133606	disease
K00004	BDH, butB; (R,R)-butanediol dehydrogenase / meso-butanediol dehydrogenase / diacetyl reductase [EC:1.1.1.4 1.1.1.- 1.1.1.303]	09100 Metabolism	09101 Carbohydrate metabolism	00650 Butanoate metabolism [PATH:ko00650]	K00004	0.129032	0.004995	0.0133606	disease
K00880	lyxK; L-xylulokinase [EC:2.7.1.53]	09100 Metabolism	09101 Carbohydrate metabolism	00040 Pentose and glucuronate interconversions [PATH:ko00040]	K00880	0.129032	0.003996	0.0113571	disease
K01220	E3.2.1.85, lacG; 6-phospho-beta-galactosidase [EC:3.2.1.85]	09100 Metabolism	09101 Carbohydrate metabolism	00052 Galactose metabolism [PATH:ko00052]	K01220	0.129032	0.002997	0.00898167	disease
K03366	butA, budC; meso-butanediol dehydrogenase / (S,S)-butanediol dehydrogenase / diacetyl reductase [EC:1.1.1.- 1.1.1.76 1.1.1.304]	09100 Metabolism	09101 Carbohydrate metabolism	00650 Butanoate metabolism [PATH:ko00650]	K03366	0.129032	0.002997	0.00898167	disease
K17195	alsE; D-allulose-6-phosphate 3-epimerase [EC:5.1.3.-]	09100 Metabolism	09101 Carbohydrate metabolism	00051 Fructose and mannose metabolism [PATH:ko00051]	K17195	0.129032	0.001998	0.00668404	disease
K08093	hxlA; 3-hexulose-6-phosphate synthase [EC:4.1.2.43]	09100 Metabolism	09101 Carbohydrate metabolism	00030 Pentose phosphate pathway [PATH:ko00030]	K08093	0.129032	0.001998	0.00668404	disease
K16043	iolX; scyllo-inositol 2-dehydrogenase (NAD+) [EC:1.1.1.370]	09100 Metabolism	09101 Carbohydrate metabolism	00562 Inositol phosphate metabolism [PATH:ko00562]	K16043	0.129032	0.000999001	0.00402195	disease
K03780	ttdB; L(+)-tartrate dehydratase beta subunit [EC:4.2.1.32]	09100 Metabolism	09101 Carbohydrate metabolism	00630 Glyoxylate and dicarboxylate metabolism [PATH:ko00630]	K03780	0.138011	0.013986	0.0316546	disease
K01630	garL; 2-dehydro-3-deoxyglucarate aldolase [EC:4.1.2.20]	09100 Metabolism	09101 Carbohydrate metabolism	00053 Ascorbate and aldarate metabolism [PATH:ko00053]	K01630	0.138676	0.003996	0.0113571	disease
K08322	rspB; L-gulonate 5-dehydrogenase [EC:1.1.1.380]	09100 Metabolism	09101 Carbohydrate metabolism	00040 Pentose and glucuronate interconversions [PATH:ko00040]	K08322	0.141337	0.002997	0.00898167	disease
K00983	neuA; N-acylneuraminate cytidylyltransferase [EC:2.7.7.43]	09100 Metabolism	09101 Carbohydrate metabolism	00520 Amino sugar and nucleotide sugar metabolism [PATH:ko00520]	K00983	0.145328	0.023976	0.0487536	disease
K00123	fdoG, fdhF, fdwA; formate dehydrogenase major subunit [EC:1.17.1.9]	09100 Metabolism	09101 Carbohydrate metabolism	00630 Glyoxylate and dicarboxylate metabolism [PATH:ko00630]	K00123	0.145328	0.023976	0.0487536	disease
K00853	araB; L-ribulokinase [EC:2.7.1.16]	09100 Metabolism	09101 Carbohydrate metabolism	00040 Pentose and glucuronate interconversions [PATH:ko00040]	K00853	0.149318	0.004995	0.0133606	disease
K02746	PTS-Aga-EIIC, agaW; PTS system, N-acetylgalactosamine-specific IIC component	09100 Metabolism	09101 Carbohydrate metabolism	00052 Galactose metabolism [PATH:ko00052]	K02746	0.151314	0.001998	0.00668404	disease
K02750	PTS-Glv-EIIC, glvC, malP, aglA; PTS system, alpha-glucoside-specific IIC component	09100 Metabolism	09101 Carbohydrate metabolism	00500 Starch and sucrose metabolism [PATH:ko00500]	K02750	0.151314	0.001998	0.00668404	disease
K02747	PTS-Aga-EIID, agaE; PTS system, N-acetylgalactosamine-specific IID component	09100 Metabolism	09101 Carbohydrate metabolism	00052 Galactose metabolism [PATH:ko00052]	K02747	0.151979	0.001998	0.00668404	disease
K10012	arnC, pmrF; undecaprenyl-phosphate 4-deoxy-4-formamido-L-arabinose transferase [EC:2.4.2.53]	09100 Metabolism	09101 Carbohydrate metabolism	00520 Amino sugar and nucleotide sugar metabolism [PATH:ko00520]	K10012	0.152311	0.00799201	0.0195286	disease
K18120	4hbD, abfH; 4-hydroxybutyrate dehydrogenase [EC:1.1.1.61]	09100 Metabolism	09101 Carbohydrate metabolism	00650 Butanoate metabolism [PATH:ko00650]	K18120	0.154972	0.002997	0.00898167	disease
K07130	kynB; arylformamidase [EC:3.5.1.9]	09100 Metabolism	09101 Carbohydrate metabolism	00630 Glyoxylate and dicarboxylate metabolism [PATH:ko00630]	K07130	0.15863	0.004995	0.0133606	disease
K02786	PTS-Lac-EIIA, lacF; PTS system, lactose-specific IIA component [EC:2.7.1.207]	09100 Metabolism	09101 Carbohydrate metabolism	00052 Galactose metabolism [PATH:ko00052]	K02786	0.16129	0.001998	0.00668404	disease
K01641	E2.3.3.10; hydroxymethylglutaryl-CoA synthase [EC:2.3.3.10]	09100 Metabolism	09101 Carbohydrate metabolism	00650 Butanoate metabolism [PATH:ko00650]	K01641	0.16129	0.001998	0.00668404	disease
K00851	E2.7.1.12, gntK, idnK; gluconokinase [EC:2.7.1.12]	09100 Metabolism	09101 Carbohydrate metabolism	00030 Pentose phosphate pathway [PATH:ko00030]	K00851	0.16129	0.001998	0.00668404	disease
K02745	PTS-Aga-EIIB, agaV; PTS system, N-acetylgalactosamine-specific IIB component [EC:2.7.1.-]	09100 Metabolism	09101 Carbohydrate metabolism	00052 Galactose metabolism [PATH:ko00052]	K02745	0.16129	0.001998	0.00668404	disease
K01706	gudD; glucarate dehydratase [EC:4.2.1.40]	09100 Metabolism	09101 Carbohydrate metabolism	00053 Ascorbate and aldarate metabolism [PATH:ko00053]	K01706	0.16129	0.001998	0.00668404	disease
K12111	ebgA; evolved beta-galactosidase subunit alpha [EC:3.2.1.23]	09100 Metabolism	09101 Carbohydrate metabolism	00052 Galactose metabolism [PATH:ko00052]	K12111	0.16129	0.000999001	0.00402195	disease
K18471	ydjG; methylglyoxal reductase [EC:1.1.1.-]	09100 Metabolism	09101 Carbohydrate metabolism	00640 Propanoate metabolism [PATH:ko00640]	K18471	0.16129	0.000999001	0.00402195	disease
K00929	buk; butyrate kinase [EC:2.7.2.7]	09100 Metabolism	09101 Carbohydrate metabolism	00650 Butanoate metabolism [PATH:ko00650]	K00929	0.163286	0.02997	0.0585671	disease
K01834	PGAM, gpmA; 2,3-bisphosphoglycerate-dependent phosphoglycerate mutase [EC:5.4.2.11]	09100 Metabolism	09101 Carbohydrate metabolism	00010 Glycolysis / Gluconeogenesis [PATH:ko00010]	K01834	0.168607	0.031968	0.0618777	disease
K18675	chbP; N,N'-diacetylchitobiose phosphorylase [EC:2.4.1.280]	09100 Metabolism	09101 Carbohydrate metabolism	00520 Amino sugar and nucleotide sugar metabolism [PATH:ko00520]	K18675	0.168939	0.003996	0.0113571	disease
K03336	iolD; 3D-(3,5/4)-trihydroxycyclohexane-1,2-dione acylhydrolase (decyclizing) [EC:3.7.1.22]	09100 Metabolism	09101 Carbohydrate metabolism	00562 Inositol phosphate metabolism [PATH:ko00562]	K03336	0.1716	0.001998	0.00668404	disease
K00917	lacC; tagatose 6-phosphate kinase [EC:2.7.1.144]	09100 Metabolism	09101 Carbohydrate metabolism	00052 Galactose metabolism [PATH:ko00052]	K00917	0.17559	0.001998	0.00668404	disease
K02769	PTS-Fru-EIIB, fruA; PTS system, fructose-specific IIB component [EC:2.7.1.202]	09100 Metabolism	09101 Carbohydrate metabolism	00051 Fructose and mannose metabolism [PATH:ko00051]	K02769	0.17559	0.000999001	0.00402195	disease
K13954	yiaY; alcohol dehydrogenase [EC:1.1.1.1]	09100 Metabolism	09101 Carbohydrate metabolism	00010 Glycolysis / Gluconeogenesis [PATH:ko00010]	K13954	0.179914	0.004995	0.0133606	disease
K09988	lyxA; D-lyxose ketol-isomerase [EC:5.3.1.15]	09100 Metabolism	09101 Carbohydrate metabolism	00040 Pentose and glucuronate interconversions [PATH:ko00040]	K09988	0.181909	0.00599401	0.0154884	disease
K02791	PTS-MalGlc-EIIC, malX; PTS system, maltose/glucose-specific IIC component	09100 Metabolism	09101 Carbohydrate metabolism	00010 Glycolysis / Gluconeogenesis [PATH:ko00010]	K02791	0.183904	0.000999001	0.00402195	disease
K01575	alsD, budA, aldC; acetolactate decarboxylase [EC:4.1.1.5]	09100 Metabolism	09101 Carbohydrate metabolism	00650 Butanoate metabolism [PATH:ko00650]	K01575	0.184569	0.000999001	0.00402195	disease
K00009	mtlD; mannitol-1-phosphate 5-dehydrogenase [EC:1.1.1.17]	09100 Metabolism	09101 Carbohydrate metabolism	00051 Fructose and mannose metabolism [PATH:ko00051]	K00009	0.185234	0.000999001	0.00402195	disease
K01007	pps, ppsA; pyruvate, water dikinase [EC:2.7.9.2]	09100 Metabolism	09101 Carbohydrate metabolism	00620 Pyruvate metabolism [PATH:ko00620]	K01007	0.1859	0.000999001	0.00402195	disease
K00161	PDHA, pdhA; pyruvate dehydrogenase E1 component alpha subunit [EC:1.2.4.1]	09100 Metabolism	09101 Carbohydrate metabolism	00010 Glycolysis / Gluconeogenesis [PATH:ko00010]	K00161	0.187895	0.002997	0.00898167	disease
K16850	uxaA2; altronate dehydratase large subunit [EC:4.2.1.7]	09100 Metabolism	09101 Carbohydrate metabolism	00040 Pentose and glucuronate interconversions [PATH:ko00040]	K16850	0.189225	0.002997	0.00898167	disease
K16849	uxaA1; altronate dehydratase small subunit [EC:4.2.1.7]	09100 Metabolism	09101 Carbohydrate metabolism	00040 Pentose and glucuronate interconversions [PATH:ko00040]	K16849	0.18989	0.002997	0.00898167	disease
K00605	gcvT, AMT; aminomethyltransferase [EC:2.1.2.10]	09100 Metabolism	09101 Carbohydrate metabolism	00630 Glyoxylate and dicarboxylate metabolism [PATH:ko00630]	K00605	0.191886	0.022977	0.0473727	disease
K02781	PTS-Gut-EIIA, srlB; PTS system, glucitol/sorbitol-specific IIA component [EC:2.7.1.198]	09100 Metabolism	09101 Carbohydrate metabolism	00051 Fructose and mannose metabolism [PATH:ko00051]	K02781	0.193548	0.000999001	0.00402195	disease
K02783	PTS-Gut-EIIC, srlA; PTS system, glucitol/sorbitol-specific IIC component	09100 Metabolism	09101 Carbohydrate metabolism	00051 Fructose and mannose metabolism [PATH:ko00051]	K02783	0.193548	0.000999001	0.00402195	disease
K00068	srlD; sorbitol-6-phosphate 2-dehydrogenase [EC:1.1.1.140]	09100 Metabolism	09101 Carbohydrate metabolism	00051 Fructose and mannose metabolism [PATH:ko00051]	K00068	0.193548	0.000999001	0.00402195	disease
K01623	ALDO; fructose-bisphosphate aldolase, class I [EC:4.1.2.13]	09100 Metabolism	09101 Carbohydrate metabolism	00010 Glycolysis / Gluconeogenesis [PATH:ko00010]	K01623	0.193548	0.000999001	0.00402195	disease
K00162	PDHB, pdhB; pyruvate dehydrogenase E1 component beta subunit [EC:1.2.4.1]	09100 Metabolism	09101 Carbohydrate metabolism	00010 Glycolysis / Gluconeogenesis [PATH:ko00010]	K00162	0.196541	0.000999001	0.00402195	disease
K03781	katE, CAT, catB, srpA; catalase [EC:1.11.1.6]	09100 Metabolism	09101 Carbohydrate metabolism	00630 Glyoxylate and dicarboxylate metabolism [PATH:ko00630]	K03781	0.197872	0.003996	0.0113571	disease
K00010	iolG; myo-inositol 2-dehydrogenase / D-chiro-inositol 1-dehydrogenase [EC:1.1.1.18 1.1.1.369]	09100 Metabolism	09101 Carbohydrate metabolism	00562 Inositol phosphate metabolism [PATH:ko00562]	K00010	0.198537	0.000999001	0.00402195	disease
K03338	iolC; 5-dehydro-2-deoxygluconokinase [EC:2.7.1.92]	09100 Metabolism	09101 Carbohydrate metabolism	00562 Inositol phosphate metabolism [PATH:ko00562]	K03338	0.204523	0.000999001	0.00402195	disease
K00963	UGP2, galU, galF; UTP--glucose-1-phosphate uridylyltransferase [EC:2.7.7.9]	09100 Metabolism	09101 Carbohydrate metabolism	00040 Pentose and glucuronate interconversions [PATH:ko00040]	K00963	0.207183	0.030969	0.0597469	disease
K03335	iolE; inosose dehydratase [EC:4.2.1.44]	09100 Metabolism	09101 Carbohydrate metabolism	00562 Inositol phosphate metabolism [PATH:ko00562]	K03335	0.207183	0.000999001	0.00402195	disease
K01679	E4.2.1.2B, fumC, FH; fumarate hydratase, class II [EC:4.2.1.2]	09100 Metabolism	09101 Carbohydrate metabolism	00020 Citrate cycle (TCA cycle) [PATH:ko00020]	K01679	0.208513	0.00599401	0.0154884	disease
K08323	rspA, manD; mannonate dehydratase [EC:4.2.1.8]	09100 Metabolism	09101 Carbohydrate metabolism	00040 Pentose and glucuronate interconversions [PATH:ko00040]	K08323	0.208513	0.000999001	0.00402195	disease
K00627	DLAT, aceF, pdhC; pyruvate dehydrogenase E2 component (dihydrolipoamide acetyltransferase) [EC:2.3.1.12]	09100 Metabolism	09101 Carbohydrate metabolism	00010 Glycolysis / Gluconeogenesis [PATH:ko00010]	K00627	0.209179	0.000999001	0.00402195	disease
K01222	E3.2.1.86A, celF; 6-phospho-beta-glucosidase [EC:3.2.1.86]	09100 Metabolism	09101 Carbohydrate metabolism	00010 Glycolysis / Gluconeogenesis [PATH:ko00010]	K01222	0.210841	0.000999001	0.00402195	disease
K00690	E2.4.1.7; sucrose phosphorylase [EC:2.4.1.7]	09100 Metabolism	09101 Carbohydrate metabolism	00500 Starch and sucrose metabolism [PATH:ko00500]	K00690	0.211174	0.00899101	0.0217247	disease
K13922	pduP; propionaldehyde dehydrogenase [EC:1.2.1.87]	09100 Metabolism	09101 Carbohydrate metabolism	00640 Propanoate metabolism [PATH:ko00640]	K13922	0.214167	0.000999001	0.00402195	disease
K01232	glvA; maltose-6'-phosphate glucosidase [EC:3.2.1.122]	09100 Metabolism	09101 Carbohydrate metabolism	00500 Starch and sucrose metabolism [PATH:ko00500]	K01232	0.2145	0.000999001	0.00402195	disease
K06896	mapP; maltose 6'-phosphate phosphatase [EC:3.1.3.90]	09100 Metabolism	09101 Carbohydrate metabolism	00500 Starch and sucrose metabolism [PATH:ko00500]	K06896	0.21583	0.000999001	0.00402195	disease
K00001	E1.1.1.1, adh; alcohol dehydrogenase [EC:1.1.1.1]	09100 Metabolism	09101 Carbohydrate metabolism	00010 Glycolysis / Gluconeogenesis [PATH:ko00010]	K00001	0.216827	0.00999001	0.0238283	disease
K12308	bgaB, lacA; beta-galactosidase [EC:3.2.1.23]	09100 Metabolism	09101 Carbohydrate metabolism	00052 Galactose metabolism [PATH:ko00052]	K12308	0.21982	0.020979	0.0448872	disease
K00065	kduD; 2-dehydro-3-deoxy-D-gluconate 5-dehydrogenase [EC:1.1.1.127]	09100 Metabolism	09101 Carbohydrate metabolism	00040 Pentose and glucuronate interconversions [PATH:ko00040]	K00065	0.221151	0.002997	0.00898167	disease
K00034	gdh; glucose 1-dehydrogenase [EC:1.1.1.47]	09100 Metabolism	09101 Carbohydrate metabolism	00030 Pentose phosphate pathway [PATH:ko00030]	K00034	0.225806	0.000999001	0.00402195	disease
K13953	adhP; alcohol dehydrogenase, propanol-preferring [EC:1.1.1.1]	09100 Metabolism	09101 Carbohydrate metabolism	00010 Glycolysis / Gluconeogenesis [PATH:ko00010]	K13953	0.225806	0.000999001	0.00402195	disease
K00863	DAK, TKFC; triose/dihydroxyacetone kinase / FAD-AMP lyase (cyclizing) [EC:2.7.1.28 2.7.1.29 4.6.1.15]	09100 Metabolism	09101 Carbohydrate metabolism	00051 Fructose and mannose metabolism [PATH:ko00051]	K00863	0.225806	0.000999001	0.00402195	disease
K05342	E2.4.1.64; alpha,alpha-trehalose phosphorylase [EC:2.4.1.64]	09100 Metabolism	09101 Carbohydrate metabolism	00500 Starch and sucrose metabolism [PATH:ko00500]	K05342	0.225806	0.000999001	0.00402195	disease
K02437	gcvH, GCSH; glycine cleavage system H protein	09100 Metabolism	09101 Carbohydrate metabolism	00630 Glyoxylate and dicarboxylate metabolism [PATH:ko00630]	K02437	0.226472	0.00899101	0.0217247	disease
K02800	PTS-Mtl-EIIC, mtlA, cmtA; PTS system, mannitol-specific IIC component	09100 Metabolism	09101 Carbohydrate metabolism	00051 Fructose and mannose metabolism [PATH:ko00051]	K02800	0.231127	0.000999001	0.00402195	disease
K02775	PTS-Gat-EIIC, gatC, sgcC; PTS system, galactitol-specific IIC component	09100 Metabolism	09101 Carbohydrate metabolism	00052 Galactose metabolism [PATH:ko00052]	K02775	0.233788	0.001998	0.00668404	disease
K01195	uidA, GUSB; beta-glucuronidase [EC:3.2.1.31]	09100 Metabolism	09101 Carbohydrate metabolism	00040 Pentose and glucuronate interconversions [PATH:ko00040]	K01195	0.234786	0.000999001	0.00402195	disease
K07404	pgl; 6-phosphogluconolactonase [EC:3.1.1.31]	09100 Metabolism	09101 Carbohydrate metabolism	00030 Pentose phosphate pathway [PATH:ko00030]	K07404	0.238444	0.028971	0.056842	disease
K02819	PTS-Tre-EIIC, treB; PTS system, trehalose-specific IIC component	09100 Metabolism	09101 Carbohydrate metabolism	00500 Starch and sucrose metabolism [PATH:ko00500]	K02819	0.239774	0.004995	0.0133606	disease
K08092	dlgD; 3-dehydro-L-gulonate 2-dehydrogenase [EC:1.1.1.130]	09100 Metabolism	09101 Carbohydrate metabolism	00040 Pentose and glucuronate interconversions [PATH:ko00040]	K08092	0.240106	0.000999001	0.00402195	disease
K02798	PTS-Mtl-EIIA, mtlA, cmtB; PTS system, mannitol-specific IIA component [EC:2.7.1.197]	09100 Metabolism	09101 Carbohydrate metabolism	00051 Fructose and mannose metabolism [PATH:ko00051]	K02798	0.241437	0.000999001	0.00402195	disease
K02768	PTS-Fru-EIIA, fruB; PTS system, fructose-specific IIA component [EC:2.7.1.202]	09100 Metabolism	09101 Carbohydrate metabolism	00051 Fructose and mannose metabolism [PATH:ko00051]	K02768	0.241437	0.000999001	0.00402195	disease
K18369	adh2; alcohol dehydrogenase [EC:1.1.1.-]	09100 Metabolism	09101 Carbohydrate metabolism	00640 Propanoate metabolism [PATH:ko00640]	K18369	0.243765	0.003996	0.0113571	disease
K02810	PTS-Scr-EIIC, scrA, sacP, sacX, ptsS; PTS system, sucrose-specific IIC component	09100 Metabolism	09101 Carbohydrate metabolism	00500 Starch and sucrose metabolism [PATH:ko00500]	K02810	0.24443	0.022977	0.0473727	disease
K02773	PTS-Gat-EIIA, gatA, sgcA; PTS system, galactitol-specific IIA component [EC:2.7.1.200]	09100 Metabolism	09101 Carbohydrate metabolism	00052 Galactose metabolism [PATH:ko00052]	K02773	0.24709	0.000999001	0.00402195	disease
K02774	PTS-Gat-EIIB, gatB, sgcB; PTS system, galactitol-specific IIB component [EC:2.7.1.200]	09100 Metabolism	09101 Carbohydrate metabolism	00052 Galactose metabolism [PATH:ko00052]	K02774	0.24709	0.000999001	0.00402195	disease
K08094	hxlB; 6-phospho-3-hexuloisomerase [EC:5.3.1.27]	09100 Metabolism	09101 Carbohydrate metabolism	00030 Pentose phosphate pathway [PATH:ko00030]	K08094	0.24709	0.000999001	0.00402195	disease
K02779	PTS-Glc-EIIC, ptsG; PTS system, glucose-specific IIC component	09100 Metabolism	09101 Carbohydrate metabolism	00010 Glycolysis / Gluconeogenesis [PATH:ko00010]	K02779	0.247755	0.000999001	0.00402195	disease
K01223	E3.2.1.86B, bglA; 6-phospho-beta-glucosidase [EC:3.2.1.86]	09100 Metabolism	09101 Carbohydrate metabolism	00010 Glycolysis / Gluconeogenesis [PATH:ko00010]	K01223	0.24842	0.022977	0.0473727	disease
K01629	rhaD; rhamnulose-1-phosphate aldolase [EC:4.1.2.19]	09100 Metabolism	09101 Carbohydrate metabolism	00040 Pentose and glucuronate interconversions [PATH:ko00040]	K01629	0.24842	0.00999001	0.0238283	disease
K01512	acyP; acylphosphatase [EC:3.6.1.7]	09100 Metabolism	09101 Carbohydrate metabolism	00620 Pyruvate metabolism [PATH:ko00620]	K01512	0.252411	0.021978	0.0466363	disease
K08302	gatY-kbaY; tagatose 1,6-diphosphate aldolase GatY/KbaY [EC:4.1.2.40]	09100 Metabolism	09101 Carbohydrate metabolism	00052 Galactose metabolism [PATH:ko00052]	K08302	0.252411	0.000999001	0.00402195	disease
K00282	gcvPA; glycine dehydrogenase subunit 1 [EC:1.4.4.2]	09100 Metabolism	09101 Carbohydrate metabolism	00630 Glyoxylate and dicarboxylate metabolism [PATH:ko00630]	K00282	0.259727	0.002997	0.00898167	disease
K00283	gcvPB; glycine dehydrogenase subunit 2 [EC:1.4.4.2]	09100 Metabolism	09101 Carbohydrate metabolism	00630 Glyoxylate and dicarboxylate metabolism [PATH:ko00630]	K00283	0.264383	0.000999001	0.00402195	disease
K03337	iolB; 5-deoxy-glucuronate isomerase [EC:5.3.1.30]	09100 Metabolism	09101 Carbohydrate metabolism	00562 Inositol phosphate metabolism [PATH:ko00562]	K03337	0.269039	0.000999001	0.00402195	disease
K01818	fucI; L-fucose/D-arabinose isomerase [EC:5.3.1.25 5.3.1.3]	09100 Metabolism	09101 Carbohydrate metabolism	00051 Fructose and mannose metabolism [PATH:ko00051]	K01818	0.285667	0.000999001	0.00402195	disease
K02793	PTS-Man-EIIA, manX; PTS system, mannose-specific IIA component [EC:2.7.1.191]	09100 Metabolism	09101 Carbohydrate metabolism	00051 Fructose and mannose metabolism [PATH:ko00051]	K02793	0.29265	0.000999001	0.00402195	disease
K01813	rhaA; L-rhamnose isomerase [EC:5.3.1.14]	09100 Metabolism	09101 Carbohydrate metabolism	00051 Fructose and mannose metabolism [PATH:ko00051]	K01813	0.30163	0.001998	0.00668404	disease
K01807	rpiA; ribose 5-phosphate isomerase A [EC:5.3.1.6]	09100 Metabolism	09101 Carbohydrate metabolism	00030 Pentose phosphate pathway [PATH:ko00030]	K01807	0.301962	0.000999001	0.00402195	disease
K02744	PTS-Aga-EIIA, agaF; PTS system, N-acetylgalactosamine-specific IIA component [EC:2.7.1.-]	09100 Metabolism	09101 Carbohydrate metabolism	00052 Galactose metabolism [PATH:ko00052]	K02744	0.301962	0.000999001	0.00402195	disease
K02777	PTS-Glc-EIIA, crr; PTS system, sugar-specific IIA component [EC:2.7.1.-]	09100 Metabolism	09101 Carbohydrate metabolism	00010 Glycolysis / Gluconeogenesis [PATH:ko00010]	K02777	0.303292	0.000999001	0.00402195	disease
K03079	ulaE, sgaU, sgbU; L-ribulose-5-phosphate 3-epimerase [EC:5.1.3.22]	09100 Metabolism	09101 Carbohydrate metabolism	00040 Pentose and glucuronate interconversions [PATH:ko00040]	K03079	0.303292	0.000999001	0.00402195	disease
K00016	LDH, ldh; L-lactate dehydrogenase [EC:1.1.1.27]	09100 Metabolism	09101 Carbohydrate metabolism	00010 Glycolysis / Gluconeogenesis [PATH:ko00010]	K00016	0.311274	0.00799201	0.0195286	disease
K01198	xynB; xylan 1,4-beta-xylosidase [EC:3.2.1.37]	09100 Metabolism	09101 Carbohydrate metabolism	00520 Amino sugar and nucleotide sugar metabolism [PATH:ko00520]	K01198	0.313602	0.000999001	0.00402195	disease
K02804	PTS-Nag-EIIC, nagE; PTS system, N-acetylglucosamine-specific IIC component	09100 Metabolism	09101 Carbohydrate metabolism	00520 Amino sugar and nucleotide sugar metabolism [PATH:ko00520]	K02804	0.313934	0.000999001	0.00402195	disease
K01788	nanE; N-acylglucosamine-6-phosphate 2-epimerase [EC:5.1.3.9]	09100 Metabolism	09101 Carbohydrate metabolism	00520 Amino sugar and nucleotide sugar metabolism [PATH:ko00520]	K01788	0.317592	0.001998	0.00668404	disease
K07024	SPP; sucrose-6-phosphatase [EC:3.1.3.24]	09100 Metabolism	09101 Carbohydrate metabolism	00500 Starch and sucrose metabolism [PATH:ko00500]	K07024	0.318257	0.00799201	0.0195286	disease
K02770	PTS-Fru-EIIC, fruA; PTS system, fructose-specific IIC component	09100 Metabolism	09101 Carbohydrate metabolism	00051 Fructose and mannose metabolism [PATH:ko00051]	K02770	0.318257	0.003996	0.0113571	disease
K03476	ulaG; L-ascorbate 6-phosphate lactonase [EC:3.1.1.-]	09100 Metabolism	09101 Carbohydrate metabolism	00053 Ascorbate and aldarate metabolism [PATH:ko00053]	K03476	0.323578	0.000999001	0.00402195	disease
K02765	PTS-Dgl-EIIC, gamP; PTS system, D-glucosamine-specific IIC component	09100 Metabolism	09101 Carbohydrate metabolism	00520 Amino sugar and nucleotide sugar metabolism [PATH:ko00520]	K02765	0.330229	0.000999001	0.00402195	disease
K01226	treC; trehalose-6-phosphate hydrolase [EC:3.2.1.93]	09100 Metabolism	09101 Carbohydrate metabolism	00500 Starch and sucrose metabolism [PATH:ko00500]	K01226	0.33289	0.000999001	0.00402195	disease
K01092	E3.1.3.25, IMPA, suhB; myo-inositol-1(or 4)-monophosphatase [EC:3.1.3.25]	09100 Metabolism	09101 Carbohydrate metabolism	00562 Inositol phosphate metabolism [PATH:ko00562]	K01092	0.333555	0.001998	0.00668404	disease
K07406	melA; alpha-galactosidase [EC:3.2.1.22]	09100 Metabolism	09101 Carbohydrate metabolism	00052 Galactose metabolism [PATH:ko00052]	K07406	0.334885	0.000999001	0.00402195	disease
K00852	rbsK, RBKS; ribokinase [EC:2.7.1.15]	09100 Metabolism	09101 Carbohydrate metabolism	00030 Pentose phosphate pathway [PATH:ko00030]	K00852	0.338543	0.00699301	0.0176977	disease
K05350	bglB; beta-glucosidase [EC:3.2.1.21]	09100 Metabolism	09101 Carbohydrate metabolism	00500 Starch and sucrose metabolism [PATH:ko00500]	K05350	0.340871	0.000999001	0.00402195	disease
K02760	PTS-Cel-EIIB, celA, chbB; PTS system, cellobiose-specific IIB component [EC:2.7.1.196 2.7.1.205]	09100 Metabolism	09101 Carbohydrate metabolism	00500 Starch and sucrose metabolism [PATH:ko00500]	K02760	0.344529	0.000999001	0.00402195	disease
K02759	PTS-Cel-EIIA, celC, chbA; PTS system, cellobiose-specific IIA component [EC:2.7.1.196 2.7.1.205]	09100 Metabolism	09101 Carbohydrate metabolism	00500 Starch and sucrose metabolism [PATH:ko00500]	K02759	0.34586	0.000999001	0.00402195	disease
K00036	G6PD, zwf; glucose-6-phosphate 1-dehydrogenase [EC:1.1.1.49 1.1.1.363]	09100 Metabolism	09101 Carbohydrate metabolism	00030 Pentose phosphate pathway [PATH:ko00030]	K00036	0.347855	0.000999001	0.00402195	disease
K00879	fucK; L-fuculokinase [EC:2.7.1.51]	09100 Metabolism	09101 Carbohydrate metabolism	00051 Fructose and mannose metabolism [PATH:ko00051]	K00879	0.348188	0.000999001	0.00402195	disease
K00005	gldA; glycerol dehydrogenase [EC:1.1.1.6]	09100 Metabolism	09101 Carbohydrate metabolism	00640 Propanoate metabolism [PATH:ko00640]	K00005	0.359162	0.000999001	0.00402195	disease
K00033	PGD, gnd, gntZ; 6-phosphogluconate dehydrogenase [EC:1.1.1.44 1.1.1.343]	09100 Metabolism	09101 Carbohydrate metabolism	00030 Pentose phosphate pathway [PATH:ko00030]	K00033	0.369139	0.000999001	0.00402195	disease
K01838	pgmB; beta-phosphoglucomutase [EC:5.4.2.6]	09100 Metabolism	09101 Carbohydrate metabolism	00500 Starch and sucrose metabolism [PATH:ko00500]	K01838	0.373129	0.000999001	0.00402195	disease
K00042	garR, glxR; 2-hydroxy-3-oxopropionate reductase [EC:1.1.1.60]	09100 Metabolism	09101 Carbohydrate metabolism	00630 Glyoxylate and dicarboxylate metabolism [PATH:ko00630]	K00042	0.376122	0.000999001	0.00402195	disease
K02761	PTS-Cel-EIIC, celB, chbC; PTS system, cellobiose-specific IIC component	09100 Metabolism	09101 Carbohydrate metabolism	00500 Starch and sucrose metabolism [PATH:ko00500]	K02761	0.409711	0.000999001	0.00402195	disease
K02795	PTS-Man-EIIC, manY; PTS system, mannose-specific IIC component	09100 Metabolism	09101 Carbohydrate metabolism	00051 Fructose and mannose metabolism [PATH:ko00051]	K02795	0.410376	0.000999001	0.00402195	disease
K02796	PTS-Man-EIID, manZ; PTS system, mannose-specific IID component	09100 Metabolism	09101 Carbohydrate metabolism	00051 Fructose and mannose metabolism [PATH:ko00051]	K02796	0.414366	0.000999001	0.00402195	disease
K03475	PTS-Ula-EIIC, ulaA, sgaT; PTS system, ascorbate-specific IIC component	09100 Metabolism	09101 Carbohydrate metabolism	00053 Ascorbate and aldarate metabolism [PATH:ko00053]	K03475	0.42002	0.000999001	0.00402195	disease
K02794	PTS-Man-EIIB, manX; PTS system, mannose-specific IIB component [EC:2.7.1.191]	09100 Metabolism	09101 Carbohydrate metabolism	00051 Fructose and mannose metabolism [PATH:ko00051]	K02794	0.439973	0.000999001	0.00402195	disease
K02821	PTS-Ula-EIIA, ulaC, sgaA; PTS system, ascorbate-specific IIA component [EC:2.7.1.194]	09100 Metabolism	09101 Carbohydrate metabolism	00053 Ascorbate and aldarate metabolism [PATH:ko00053]	K02821	0.447955	0.000999001	0.00402195	disease
K02822	PTS-Ula-EIIB, ulaB, sgaB; PTS system, ascorbate-specific IIB component [EC:2.7.1.194]	09100 Metabolism	09101 Carbohydrate metabolism	00053 Ascorbate and aldarate metabolism [PATH:ko00053]	K02822	0.451945	0.000999001	0.00402195	disease
